# Supplementary material for: Coexistence of two sympatric cryptic bat species in French Guiana: insights from genetic, acoustic and ecological data
Source: BMC Evol Biol. 2018 Nov 20;18:175. doi: 10.1186/s12862-018-1289-8 (PMC6247516; doi:10.1186/s12862-018-1289-8)
Supplement: Supplementary file 2 — Table S7. Data used in the study, including sex, forearm length, FME, genotype at 20 microsatellite markers for 748 Pteronotus sp. Data in bold are individuals identified as hybrids using microsatellite (N = 30) or mitochondrial data (N = 6). (XLSX 253 kb) [file 12862_2018_1289_MOESM2_ESM.xlsx]

## Sheet: Data 1
Sex	Cave	Forearm length	FME	outlierFME	PP01	PP02	PP03	PP05	PP08	PP09	PP10	PP12	PP13	PP14	PP15	PP16	PP17	PP18	PP21	PP22	PP23	PP24	PP26	PP27
M	SC	60.8	53.9	outlierFME	182186	203203	192196	212216	204204	123135	145147	157157	142142	158158	176180	179187	171203	210219	193205	214218	222222	239243	237241	235235
M	MG	63.2	54.6	outlierFME	174194	203207	200200	216220	0	123135	133139	161161	138142	174178	176184	175175	171171	206206	209213	214218	222226	239243	237237	235235
M	SC	63.3	53.9	outlierFME	186190	203203	192204	212216	220220	127131	133135	153157	142142	158158	176176	187187	171199	203210	209209	214214	226226	239243	237245	235235
F	MG	68.9	52.3	outlierFME	174182	191203	192200	216216	220220	135139	135137	153157	142142	158178	156180	175183	191191	202202	201213	214218	234234	239239	237237	235235
M	MA	52.8	NA		174190	191203	192192	212212	216216	127131	133147	157157	142142	158174	168172	175187	191199	214219	205209	214214	222234	239239	237245	235239
M	MG	58.6	NA		182182	203203	200204	212216	0	131135	137147	157157	142142	162178	168176	187187	191191	214218	209213	218218	222226	239239	237237	235235
M	SC	59	59.5		182186	203203	204204	212212	0	131147	137137	157161	142142	162170	156159	171179	191195	198210	209213	210218	226234	239239	237241	235235
M	PA	59.1	NA		182186	191191	200204	208212	220220	139147	137151	157157	142142	158158	156176	179183	191191	207219	209213	214214	226230	239239	237237	235235
M	MG	59.2	58.9		182190	191203	204204	212220	0	123135	133143	157157	138142	174186	168176	167187	171191	210214	205213	218218	222226	0	237241	235235
M	MG	59.2	59.6		174194	203203	192196	216220	0	123127	133147	145157	142142	162162	168180	183187	191191	206218	201213	214214	218226	243243	241245	235235
F	MA	59.2	NA		174182	203203	192196	216220	204216	123127	147147	157157	142142	170170	168176	183187	171191	198226	213213	214218	222226	239239	237241	235235
M	PA	59.2	NA		182190	203203	192196	212216	204216	127135	135139	157157	138142	158158	156176	167187	175195	206214	205225	214218	218222	239239	237245	235237
M	MA	59.2	NA		174186	191207	196204	208216	0	127147	137149	153161	142142	158158	164176	163175	171191	206214	201209	214214	222222	239239	225237	235235
M	SC	59.3	NA		182186	207211	192196	212212	212212	135139	137139	157157	142142	170174	163167	183183	183183	205206	213213	210218	222234	235235	233237	235239
M	SC	59.4	59.5		186194	203203	192200	212212	204216	131131	135135	157157	142142	158174	156156	183187	171175	210218	201213	210214	218222	239239	241241	235235
M	MG	59.4	59.9		174194	203203	200204	208216	0	131143	135135	153157	138142	170178	176176	171191	195195	206218	201209	214214	222222	239239	233241	235235
M	MA	59.4	NA		186186	191203	192192	212220	204212	131143	139151	153157	142142	170174	164176	167179	171195	206207	213213	214214	222226	239239	237237	235235
M	SC	59.4	53.9		174182	203203	192196	212212	0	135139	133135	157157	142142	162174	176180	191191	199207	206210	213217	210214	222230	239239	237241	235239
F	MA	59.5	NA		186194	203203	192192	208212	220224	139147	137139	157161	138138	158174	176176	175183	191191	210210	201201	0	222230	239239	0	235235
M	MA	59.6	NA		174174	191203	192196	212220	220220	123143	145147	157157	138142	158174	156176	179187	171191	214218	205217	218218	222226	239239	237237	235237
F	MG	59.6	59		174186	191207	192192	208220	220220	123147	139147	157157	142142	170174	176176	163179	179191	202210	205209	214218	230230	239239	241245	235235
M	MG	59.8	59.8		174182	203203	192196	216220	0	123143	137137	157157	142142	158170	164176	175187	187191	210210	213213	214214	222226	239239	237241	235235
F	MA	59.9	NA		174186	203203	192192	216216	216216	135139	139145	157157	142142	170170	184184	179183	191199	202210	221221	214218	222230	239243	237241	235239
F	MA	59.9	NA		190194	191203	200204	212212	220232	123135	135153	157157	142142	158170	156159	187191	175199	210210	201217	214214	222222	239243	237241	235239
M	MA	59.9	NA		174186	203203	200204	216216	220220	127139	133137	157157	142142	170170	156164	167179	191195	210210	201217	214218	218230	239239	237241	235235
F	SC	60	NA		182186	203207	196196	212216	212212	131135	133137	157157	142142	166174	179187	179179	187199	203207	209213	218218	222226	235239	237237	237239
F	MG	60	59.3		182186	203203	192200	212220	0	139147	137141	145157	138142	158174	176180	163171	171195	214218	201201	214218	230230	235239	225237	235235
F	MG	60	59.7		186190	203203	192196	212220	212216	143147	133133	153157	142142	158174	164176	187187	191199	206218	201201	210214	222226	239239	237237	235235
F	MG	60	59.8		190194	191203	196196	220220	0	131139	145149	157161	138142	158162	176176	171175	171175	206210	193213	214214	222226	239239	225237	235239
F	MA	60	NA		174174	203215	192200	212220	204216	123123	145147	145157	142142	158170	159180	163179	191195	187206	213213	214218	222230	239239	237241	235239
F	MG	60	NA		190194	203203	196200	216220	0	135139	145149	157157	142142	174178	176176	171175	191191	194214	221221	214214	222222	239239	241245	235235
M	MA	60	NA		186198	203203	192204	212216	220220	143147	137137	153157	142142	170170	156176	163175	191195	206210	205213	214218	222226	239239	237237	235235
M	MG	60	60.8		186190	203203	192196	212216	204216	135143	133145	157157	142142	158174	176180	163187	187191	206206	213213	214214	226230	239239	237237	235239
M	MG	60.1	59		174186	203203	196204	208220	0	131147	139143	157157	142142	158170	176176	179179	191203	210210	201221	214214	222226	239239	237237	235235
M	MG	60.1	60.4		174174	191203	192200	208220	204224	131131	135137	157157	138142	158174	168176	175179	191199	202222	201209	210214	226230	239239	241241	235237
M	MA	60.1	NA		186190	203203	192192	212220	204232	131147	133149	157157	142142	158174	156176	175179	191195	206210	193193	214218	222226	239239	233241	235237
M	PA	60.1	NA		186190	203203	200200	220220	0	127143	133133	157157	142142	158170	172176	167183	191195	206210	213213	214214	222222	239239	241241	235235
M	PA	60.1	NA		174186	191203	192204	212216	0	123131	133139	157157	142142	158158	164176	179187	199199	210214	213221	214214	226226	235239	233241	235239
M	MA	60.2	NA		182182	203203	200200	0	0	123139	0	157157	142142	158178	156176	163163	191195	202210	209213	0	0	0	0	235235
M	PA	60.2	NA		174190	203203	192196	212220	216234	135139	135139	145157	142142	158170	176176	163179	191195	210218	213213	214214	222234	239239	237237	235235
M	MA	60.2	NA		174174	203203	192204	212216	204224	139143	137137	157157	142142	158170	156184	167171	191195	206214	201209	210214	226230	239239	237241	235235
M	MG	60.2	NA		174186	191203	196204	212216	0	135147	133137	153157	138142	158170	172176	171187	171191	210210	201217	214214	222226	239239	237241	235237
M	MG	60.4	60.8		186186	203203	192204	212212	0	127127	133153	157157	138142	158170	176176	179179	195199	206214	201213	214218	222226	0	225237	235235
F	MA	60.5	NA		174202	203203	192196	216220	234234	123131	137147	157157	142142	158174	176180	187191	195199	210218	201221	214218	226238	239239	237237	235235
F	MG	60.5	NA		174174	191203	196200	208216	216216	131147	133133	157161	138142	174178	176180	167175	191191	202219	205209	214214	222222	239239	245245	235235
M	MG	60.6	60.4		186186	203203	192192	212220	204204	123143	135137	145157	142142	162174	176180	163171	199207	206210	193201	214218	226226	239239	237245	235235
M	MA	60.6	NA		174174	191203	196204	212216	216216	123147	137147	153157	138138	158170	168180	183187	191195	198202	201205	210218	234234	239239	237237	235237
M	MG	60.6	NA		194194	203203	192196	212212	204204	127143	133133	157157	138142	158170	176180	171179	191199	210210	205213	214214	222230	239239	233237	235239
F	MA	60.7	NA		186190	203203	192204	212216	220220	135139	133145	157157	142142	158186	176176	167191	191195	206210	205213	214218	226230	239239	237237	235239
F	MA	60.7	NA		174186	203203	192196	216216	216224	123139	145147	157157	142142	158178	159176	163187	191195	202214	205217	214218	222226	239239	237237	235237
F	MG	60.7	NA		174182	191203	192200	212212	0	123123	135149	145153	142142	158170	176176	167187	187199	210210	205205	214214	222226	239239	237245	235235
F	MG	60.7	NA		174182	191207	192196	212220	220220	127139	133137	145157	142142	162170	159172	187187	171203	210218	213221	214214	222222	239239	241245	235235
M	MA	60.7	NA		174186	203203	192192	212216	220220	143143	135137	157161	138142	158170	168184	179187	191199	206214	213221	210218	218230	239239	237237	237239
M	MA	60.7	NA		174174	203203	192196	216216	204220	143147	133137	153157	138142	158170	168176	171171	191191	210214	201209	210218	222222	239239	233241	235239
M	SC	60.8	59.5		174186	203203	200200	212220	0	127147	133137	157157	142142	162194	168168	183191	191191	202210	217221	214214	226234	243243	237241	235235
F	MA	60.9	NA		174174	203203	192204	212220	216216	123131	133137	145157	142142	158170	176184	163163	191195	202210	213213	214218	226226	239239	241241	235239
M	MA	60.9	NA		182186	203203	204204	216220	204220	123127	139149	157157	142142	158170	172180	179183	187195	214226	209213	210214	222226	0	237241	235235
M	MA	60.9	NA		182186	203203	192200	212220	220220	143147	137147	157157	142142	158170	164176	191191	171195	207226	213221	214218	222234	239243	237241	235237
M	MA	60.9	NA		182190	203203	192204	212216	0	127143	137139	157157	138142	174178	164176	171187	171203	210210	213213	218218	226230	239239	237241	235239
M	MA	60.9	NA		186186	203203	196196	208216	216216	123127	145149	145157	142142	158170	176180	163171	191195	198210	213213	210218	222226	0	237245	235239
M	MA	60.9	NA		174174	203203	192204	212216	220220	139143	135149	153157	142142	170174	176180	179187	171207	198206	209213	218218	226234	243243	233245	235235
M	PA	60.9	NA		174190	203203	200204	212216	0	127131	137145	157157	138142	158158	176176	175175	191199	206219	205213	214214	230234	239239	237237	235235
F	MG	61	60.4		174182	191203	192200	216216	220220	123135	137137	157157	142142	158170	176184	163171	195199	210214	209221	214218	222222	239239	237237	235235
F	MA	61	NA		174186	191203	196204	212216	220220	131139	133145	145153	138142	158178	172176	175187	195195	203214	209213	214214	222222	239239	225237	235239
F	MA	61	NA		186194	203203	200204	216216	0	139147	133137	145157	138142	170174	172176	163175	191191	198214	201213	210218	222222	239239	225237	235235
F	MG	61	NA		174190	203203	196196	212216	220220	139139	137137	153157	142142	158170	176180	183183	191199	207214	201201	218218	222226	239239	237241	235237
M	PA	61	NA		174174	203203	196200	212216	220228	123135	137149	145157	138142	158162	176180	175179	171191	194214	213217	214218	222230	239239	225241	235235
M	PA	61	NA		182182	203203	192196	220220	216220	127139	135137	157157	142142	170174	176176	171191	171207	202215	209213	214214	222226	225225	225225	235235
M	MA	61	NA		174174	191203	192200	216216	220220	123131	133135	157161	138142	158174	176184	179187	171195	210219	213213	214218	230230	239239	233237	235235
M	SC	61.1	59		174186	203203	196196	216220	204224	131139	141147	157161	142142	170174	164176	187191	171195	206210	213213	214214	222226	239239	237241	235237
F	MG	61.1	59.9		174182	203203	192204	216216	204224	123127	135137	145157	142142	170174	176176	183187	171199	210214	201213	210214	226234	239239	237241	235235
F	MA	61.1	NA		186202	203203	196200	220220	204216	127131	135147	157157	142142	158174	176180	163171	171195	206214	205213	0	230230	239243	0	235235
F	MA	61.1	NA		174182	191203	192200	212220	220220	127131	137149	157157	142142	158158	176180	175179	199207	210218	201209	214214	222230	239239	241241	235235
F	MG	61.1	NA		186190	203203	192192	212220	220220	135139	135145	157157	142142	158170	156176	171191	191195	214218	213213	214214	222230	239239	237237	235239
M	SC	61.2	59.8		186190	203203	200200	212216	216220	123127	133133	157157	142142	158170	176176	163187	191195	210214	209213	214218	226234	239239	241245	235235
F	MA	61.2	NA		182182	191203	192200	208212	220234	143147	133137	157157	142142	158170	172180	183191	191199	214218	201213	214214	222230	239239	237245	235239
F	MA	61.2	NA		174194	203203	196200	208216	216216	135139	133137	157157	142142	162170	176176	179187	191199	206207	205205	214214	226230	239239	237245	235235
F	MA	61.2	NA		174190	203203	192196	220220	204220	127127	145149	145153	142142	158158	164172	167191	195199	206210	201213	218218	222226	239239	237237	235239
F	MG	61.2	NA		174186	203203	192204	216216	0	127131	147151	145145	142142	170174	159176	163183	195199	206210	201209	214214	222234	239239	225237	237239
M	PA	61.2	NA		174190	191203	192200	212216	220220	139139	145145	145157	142142	162170	172172	175179	195199	206214	201213	214218	222222	239239	241241	235237
M	MA	61.2	NA		174194	203203	192196	212216	0	123127	133137	157157	142142	158174	168180	175187	171199	202206	201213	214218	226230	239239	241241	235235
M	MG	61.2	NA		174186	203203	192200	216220	0	127135	149153	153157	142142	158158	172180	179187	191199	202210	209213	210218	226238	239239	237245	235239
M	MG	61.2	NA		186186	203203	196204	208212	224224	131135	133137	157157	138142	158158	176176	163183	191199	206214	201201	214214	222234	239243	237237	235235
M	MG	61.3	59.1		186194	203203	196204	220220	0	127135	145147	157157	142142	170182	168176	183187	195195	206207	213221	210218	226238	239239	233237	235235
F	MG	61.3	59.9		174186	191203	196196	216220	216216	123127	135145	157157	138142	158174	156176	179187	171191	210218	193205	218222	222226	239243	237241	235235
M	MG	61.3	60.2		182182	203203	200204	216216	0	127135	133133	157157	138142	158174	176176	175175	195195	206210	213213	214218	222222	239239	237241	239239
F	MA	61.3	NA		174182	203203	192196	208216	220220	143143	135147	157157	142142	158158	164180	163187	171191	198218	213213	214214	222226	239239	241245	235235
F	PA	61.3	NA		174182	203203	192192	216216	220220	123127	145153	145157	138142	158174	156176	163183	191195	210214	201217	214214	222234	239239	237241	239239
M	PA	61.3	NA		174182	203203	196196	212220	204204	123131	137153	157157	142142	158174	156176	175187	191191	198218	205213	214218	222226	239239	237241	235235
M	MG	61.3	NA		182182	203203	192196	208212	0	123127	133135	157157	142142	158158	156176	167171	191195	202214	209213	214214	226226	239239	237241	235235
M	SC	61.4	59.3		190194	203203	196196	220220	204220	127131	139147	157157	142142	158174	176184	187191	171195	210214	201221	214218	222226	239239	237237	235235
F	MA	61.4	NA		174174	203203	192204	216216	204220	131147	137145	153157	142142	162162	176176	167175	171191	214214	205221	214214	222226	235239	241245	235235
F	SC	61.4	NA		174186	203203	192192	220220	0	123123	133151	153157	142142	162170	168176	171187	195195	210214	213213	210218	222226	239239	237241	235239
M	PA	61.4	NA		174190	203203	192200	216220	0	131135	147149	157157	138138	158178	168176	167171	199199	210214	205205	210214	222226	239239	233237	235235
M	SC	61.4	NA		174182	203207	192196	212220	0	123135	137147	157157	142142	158174	164176	163175	191195	210214	221221	218218	222230	239239	237245	235237
M	MA	61.4	NA		190194	191203	192192	216216	0	127139	133149	157157	142142	170174	159172	163171	199203	202206	213217	214214	230230	239239	233237	235235
M	PA	61.4	60.4		186194	191203	192196	212216	204220	131139	145149	157157	142142	162170	164176	183187	191199	206210	209213	214218	230234	0	237245	235235
F	PA	61.5	NA		174194	203203	192200	212220	212220	127127	135149	157157	142142	170174	168176	171187	171203	210218	213213	210218	230230	239239	241241	235235
F	MA	61.5	NA		174194	203207	192196	212220	0	139143	137147	157157	138142	158174	164176	167175	191195	206214	213213	210214	222230	0	237241	235235
F	MA	61.5	NA		186186	203203	192200	212220	0	135139	147147	157157	138142	170170	176176	163187	195195	206214	201201	210214	222226	239239	237241	235235
F	MA	61.5	NA		190190	191203	196196	208220	0	127143	137137	157157	142142	170178	176176	167175	195207	202210	201213	214214	222226	239239	237237	235235
F	MG	61.5	NA		186194	203203	192204	216216	204204	127127	133147	145145	138142	158158	164164	175175	171199	203219	213213	214214	222222	239239	241241	235237
M	PA	61.5	NA		190194	203203	196200	220220	0	127147	137137	157157	138142	158170	168180	175175	191191	206214	209221	214218	222222	239239	225245	235235
M	MG	61.6	60.9		190190	203203	192200	212216	0	127135	137149	157157	142142	158170	176176	187187	191199	194198	201209	214218	222226	239239	237237	235235
F	PA	61.6	NA		174174	203203	192200	216220	224232	143143	137149	157157	142142	158174	164168	163179	187191	198210	201209	210218	222226	239239	233241	235235
F	PA	61.6	NA		194194	191191	192204	216216	0	143143	135135	157157	142142	158174	172176	171175	195199	206214	201213	214214	222230	239239	237237	235235
F	MA	61.6	NA		174190	203203	196204	216220	204220	131139	147153	157157	142142	158186	164176	179191	191191	206222	213213	210218	222226	239243	225237	235235
M	PA	61.6	NA		174182	203203	196200	212216	204204	139143	133147	153157	142142	158158	168176	175175	195199	210214	193205	214214	218222	239243	237237	235235
M	PA	61.6	NA		174186	203203	192196	212216	220220	123139	133133	153157	142142	174178	176176	163179	191195	206210	205213	210214	222226	235239	241241	235239
M	PA	61.6	NA		182186	203203	196196	212216	0	127131	133135	153157	138142	158162	176184	163183	171191	202218	205213	210218	222222	239239	237241	235235
F	MG	61.7	59		190190	203203	192192	212220	0	123135	137137	157157	138142	158170	168176	187191	171195	194202	201205	214218	222226	239239	237241	235237
M	MG	61.7	59.8		174190	203203	192192	208212	0	143147	137145	157157	142142	170190	176180	175183	191207	202214	213221	218218	222238	239243	241241	235239
M	MG	61.7	59.9		174182	203203	192192	212212	216216	127127	137139	157157	142142	158158	164176	163187	171195	210210	213213	214214	230234	239239	237245	235235
F	MA	61.7	NA		174194	191203	196196	208216	204220	131147	143147	157157	138142	158162	156164	175179	191199	202218	201213	210214	222234	235243	237245	235235
F	PA	61.7	NA		186190	203203	200200	216220	220220	123127	137139	157161	142142	170174	176176	171187	171199	206214	213221	214214	230230	239243	237241	235235
F	MG	61.7	NA		186186	203203	192200	216220	0	131147	137147	153157	142142	162162	159176	171175	187199	206218	205213	218218	226230	239239	241245	235235
M	MA	61.7	NA		174174	203203	192196	216220	216216	127135	133137	157157	138142	174178	164172	187191	195203	206214	201213	210210	222230	239239	237237	235235
M	MA	61.7	NA		174182	191203	196200	208216	220220	135147	135137	157157	142142	158170	156176	163187	191199	206214	209213	214214	222230	239239	237245	235237
M	SC	61.7	NA		174194	191203	192192	208212	204228	127143	135147	157157	142142	162170	172176	175183	191199	206214	205213	210218	222226	239239	225237	235235
M	MA	61.7	NA		186190	191203	200204	216220	0	123135	133135	157157	138142	158174	176176	163175	199203	206210	205213	214218	218230	243243	237241	235237
F	MG	61.8	59.8		186186	203203	192196	212212	0	143143	133149	153157	142142	158170	176176	171175	191191	207210	205225	214222	226230	239239	241245	235239
M	SC	61.8	60		186186	203203	196204	216220	0	123147	139145	157157	142142	174174	168176	171187	171199	202210	217221	214218	230230	239239	237237	235239
F	MA	61.8	NA		182182	191203	192200	208212	220234	143147	133137	157157	142142	158170	172180	183191	191199	214218	201213	214214	222230	239239	237245	235239
F	PA	61.8	NA		190194	191203	192196	208212	0	127143	135147	153157	142142	158170	176180	163187	187195	194210	205205	214218	226230	243243	233237	235235
F	MA	61.8	NA		186194	203203	192204	212220	0	127143	137137	157157	142142	158158	168176	167179	191191	198214	213221	214218	222234	239239	237241	235235
F	MA	61.8	NA		174194	203203	196200	212220	0	127131	137137	157157	142142	158182	168180	171171	195195	206214	213213	214218	226226	239243	237241	235235
F	MG	61.8	NA		186186	203203	192200	216220	216224	127135	137147	157157	142142	158174	164164	163187	191191	206214	201213	214222	222234	239239	237241	235237
F	MG	61.8	NA		174174	203207	192204	216216	220224	123127	147149	157157	142142	174178	172172	171183	171191	198198	209213	214214	222222	239239	237237	235235
M	MA	61.8	NA		186194	203203	196196	216220	216220	123143	133137	157157	142142	158170	176176	175191	171195	210214	201201	0	222226	239239	0	235235
M	PA	61.8	NA		174186	203203	196200	216216	212234	139139	135145	145153	142142	158174	159176	171179	191195	206206	213213	214214	226230	239239	237237	235235
M	MA	61.8	NA		186186	203203	192204	216216	220220	123147	133133	157157	142142	158158	176176	163183	191195	206210	209213	214214	230230	239239	237245	235235
M	PA	61.8	NA		174182	191203	192200	212220	204204	139143	137143	157157	142142	158170	164176	175187	191199	210214	213221	214214	222222	239239	237241	235235
M	MG	61.8	NA		174186	191203	192196	216216	0	139147	137145	157157	142142	158174	176176	167187	187199	210219	201209	214214	230234	239239	237237	235235
M	MG	61.8	NA		174186	203203	192192	212220	0	131143	135137	157157	142142	158178	176176	179183	191191	214218	201213	214218	222222	239239	237237	235235
M	SC	61.9	53.7		186186	203203	196196	212212	212212	135139	149149	157157	142142	166170	175183	179183	187187	203210	213217	210214	230230	235235	237237	235235
M	PA	61.9	NA		186186	203203	196196	212216	212212	135135	139147	157157	142142	158170	179183	179179	183187	205207	213213	214218	222226	235239	233237	235239
F	MG	61.9	59.2		174174	191203	192196	208220	220224	127127	137147	157157	142142	170174	172176	175179	191195	206210	213221	214218	226234	243243	237241	235235
F	MA	61.9	59.8		174186	203203	192196	216220	0	135147	133135	153157	138142	162170	172176	175187	191191	198214	213213	214214	222226	239239	237241	235237
F	MA	61.9	NA		186186	203203	192204	212220	0	123143	137145	157161	142142	158182	176176	163187	171199	210214	209213	214218	222230	239239	241245	235235
M	MA	61.9	NA		182186	191203	196204	216216	204220	127139	135147	157157	142142	174174	172176	187187	195203	207214	209213	218222	222222	239239	237237	235235
M	PA	61.9	NA		174174	203207	192196	216220	216216	123135	133137	145157	138142	158170	164176	163167	171203	202219	201209	214214	226234	239239	237237	235235
M	MA	61.9	NA		182190	203203	200204	216220	216216	143143	133147	145157	142142	158158	176176	163179	171207	206206	209209	210214	218226	239243	237241	235235
M	MA	61.9	NA		186190	203203	192200	212216	0	123135	137137	157157	142142	158162	176176	171175	191191	206214	205213	214218	226230	239239	241245	235235
M	MA	61.9	NA		174186	203203	192204	212220	204204	135143	133149	157157	138142	158170	176176	171187	187195	206218	213213	214214	222230	239243	237245	235235
M	PA	61.9	NA		174190	191191	192196	216220	216216	143143	137145	157157	138142	170170	176184	187187	195195	206218	209221	214218	222234	239239	237237	235235
M	PA	61.9	NA		174182	203203	192196	208220	0	131143	137147	157157	142142	158174	180180	187187	191191	202219	193201	214218	222230	239239	233241	235235
M	MA	61.9	NA		186186	203207	200204	208212	220220	127147	137147	157157	142142	158170	176176	175187	171195	198210	213213	214218	218222	239243	237237	235235
M	SC	62	59.5		174186	203203	192196	216216	0	127131	145147	157157	142142	158158	159176	175179	171199	206207	205221	214222	222222	239239	237241	235235
F	MA	62	NA		174186	203203	192196	216220	220220	135135	133147	157157	138142	158178	176176	171187	191191	206219	213213	218218	222226	239239	237237	235237
F	MG	62	NA		190194	191203	192192	212216	204204	139147	137137	145161	142142	158166	156172	179191	191195	206207	213221	214218	222234	239239	237237	235235
M	MA	62	NA		186190	203203	196204	212216	220224	127143	137137	157157	142142	158182	164164	163175	195199	207214	213221	218218	222234	239243	237241	235235
M	PA	62	NA		194202	203203	192196	212216	212212	127147	133147	145161	138142	158174	164168	167167	191199	210214	209221	214214	218234	239239	237237	235239
M	MA	62	NA		174174	191203	200204	216220	220220	131143	133149	145157	142142	158158	176180	163179	191199	206207	209221	214214	226230	0	237241	235235
M	MA	62	NA		190194	203203	192196	212216	204216	135143	143143	157157	138142	158170	168176	171179	191199	206218	201213	214214	226238	239239	237237	235235
M	MA	62	NA		174182	191203	192200	216220	0	143147	137137	157157	142142	158178	176176	171175	171203	198206	213213	214218	234238	239239	241241	235235
M	PA	62	NA		174174	203203	192196	216220	216228	127135	133153	157157	138142	170170	176176	175187	191195	206206	205205	214218	218226	239239	241241	235239
M	MG	62	NA		186194	191203	192200	208212	220220	143143	133133	157157	142142	158170	176180	163187	191207	206214	205209	218218	222226	239239	237241	235239
F	PA	62	NA		174174	203203	196196	216220	216216	123135	145151	157157	142142	158166	176176	175183	187191	198210	213217	218218	230230	239239	237241	235237
F	SC	62.1	54.7		186186	203207	192192	212216	204212	135135	137147	157161	142142	166170	171175	183183	183187	203206	213217	210218	230230	231243	237241	235235
F	SC	62.1	NA		186186	203207	192196	212216	212212	131139	149149	157157	142142	157165	167179	183183	187195	203210	209213	218218	226230	235239	237237	235235
F	SC	62.1	58.2		190190	191203	204204	216216	0	139143	139147	157157	142142	158170	176180	171179	171191	206210	201213	214218	222222	239239	237241	235235
M	SC	62.1	58.2		190194	191203	196200	216216	216216	127139	133137	157161	142142	158170	168176	171175	171191	202218	209213	214214	222230	239239	237241	235239
M	SC	62.1	60		174174	203203	192192	212216	0	147147	145147	157157	138142	162174	168180	183187	191199	206206	201213	218218	226230	239239	237237	235239
F	MA	62.1	NA		190194	203203	192196	212216	228234	123123	133147	157157	142142	158158	164172	171187	191195	210214	209213	214214	222230	239243	237237	235239
F	MA	62.1	NA		174194	191203	192200	216216	220232	127131	145153	157157	142142	158158	159164	175187	191199	206214	201209	214214	222226	235239	237241	235239
F	MA	62.1	NA		186186	191203	192204	212216	216216	131131	147149	157157	142142	158174	176180	163187	191207	206207	213221	214218	226230	239239	241245	235235
F	MA	62.1	NA		174186	203203	192196	216220	220220	127135	133145	157157	142142	158178	156176	179187	191195	187206	209213	214214	222226	239239	241241	235235
M	PA	62.1	NA		174186	191203	200204	216220	204224	127139	137147	157157	142142	174194	168176	171179	191195	207218	205213	214214	222226	239239	237237	235235
M	PA	62.1	NA		174186	203203	196204	216220	220228	123127	137143	157157	142142	158170	168176	171183	195199	210210	205221	210218	230238	239239	241241	235235
M	MA	62.1	NA		174190	191203	192204	208216	0	135139	145149	157157	138142	158174	176180	175175	195199	206210	213217	214214	222234	239239	233237	235235
M	PA	62.2	52.9		186186	203203	192192	216216	204212	135139	149149	157157	142142	157170	163183	179183	187191	199203	213213	210218	226230	235239	237237	235237
M	SC	62.2	NA		186190	203203	196196	212216	212212	131139	149149	157157	142142	157166	167175	179179	187195	206207	213213	210214	230234	235243	229237	235235
M	MA	62.2	NA		186186	203203	192196	212212	212212	131135	133133	157157	142142	158170	163167	179179	183191	202203	213213	210214	230230	235235	237237	235235
M	SC	62.2	58.7		194194	203203	196196	208212	204220	123135	137149	145157	142142	170178	156176	163179	191195	206226	201213	214218	226226	239239	237237	235235
M	SC	62.2	59.3		186186	191203	192200	216220	0	127127	133137	157161	142142	158174	168180	179179	195199	206218	213221	214214	226230	239239	237237	235235
M	MG	62.2	59.7		182186	191203	192204	216220	0	131131	135145	157157	142142	170186	176176	175187	191199	206222	201213	214214	222230	235239	225245	235237
F	MA	62.2	NA		174190	203203	204204	212220	204204	135147	135137	153157	138142	158158	172180	163179	191199	206218	205221	214214	222226	239243	237237	235235
F	MA	62.2	NA		186190	203203	192192	212212	204232	123127	149153	145157	142142	158174	176180	175187	191191	206210	201217	214218	222222	239239	237237	235235
F	SC	62.2	NA		182194	203203	192204	216216	220220	131147	137137	153157	142142	170174	176180	175187	191195	202206	209213	214214	218222	239239	225237	235235
M	MA	62.2	NA		174182	203203	192196	216220	216216	143143	145149	157157	142142	174194	159176	179183	191207	206214	201201	214218	230238	239239	237241	235235
M	PA	62.2	NA		186190	203207	192200	212220	204220	127135	133137	157157	142142	158174	176176	171179	199199	207210	213213	214214	226226	239239	237241	235239
M	SC	62.3	53.9		186186	203203	196196	212216	0	135139	0	157157	142142	157170	167175	179179	187187	206211	213213	210214	230230	235235	237237	235235
M	SC	62.3	59.6		174186	203203	200204	212212	0	139143	137149	153157	142142	158162	159176	187191	191191	198210	205213	214218	222230	239239	237241	235235
F	MG	62.3	60.3		174194	203203	192192	212216	0	123127	137145	157157	142142	158158	176176	175175	171195	206218	205221	214214	226230	239239	241241	235239
M	SC	62.3	60.4		174190	203203	192204	212220	204220	127135	137145	157157	138142	170174	176176	187187	171195	210210	213213	214218	226230	239243	237237	235239
F	MA	62.3	NA		182182	191203	192204	216220	220220	127135	137145	153157	142142	158170	172176	179191	195195	214214	213221	214214	234234	0	237241	235239
F	MA	62.3	NA		174186	203203	192200	216216	216224	139147	133137	157157	142142	174178	176180	171187	195195	210214	213213	214214	222226	239239	233241	235235
M	MA	62.3	NA		174186	203203	192200	212212	220220	127147	137145	157157	142142	158170	156176	163183	171195	210214	201217	214218	226226	239239	241241	235235
M	SC	62.3	NA		186190	191203	192204	216220	220224	127143	147147	157157	142142	158158	0	187187	191203	206210	0	214214	226234	235239	237237	237237
M	PA	62.3	NA		174174	203203	196200	216216	216220	131139	137147	157157	142142	162170	176184	183187	195207	206222	213221	214218	230230	239243	237237	235235
M	MG	62.3	NA		190202	203203	200204	212220	228228	131139	133145	157157	138142	170174	176176	179187	171191	187218	209213	214218	222226	239239	237237	235239
M	MA	62.3	NA		182186	203203	192196	216216	204216	127139	137143	157157	142142	158170	176176	175183	171191	206214	213213	218218	222230	243243	237237	235235
F	SC	62.4	54.7		186186	203207	196196	216216	212212	135143	0	157157	142142	157174	175179	179183	187191	198198	209213	218218	230230	235235	237237	235237
F	MG	62.4	NA		174186	203203	192204	212220	216216	127135	133133	157161	142142	158170	172176	175187	195195	210223	213217	214214	222226	239239	241241	239239
M	MA	62.4	NA		186186	203203	196200	216220	216232	135143	137147	157157	138142	158170	168168	187191	191195	206206	201213	210218	222226	239239	237241	235237
M	SC	62.4	NA		174174	203203	196200	216216	220224	135143	137139	157157	138142	158174	164176	179187	191191	210214	209209	214214	222222	239243	237241	235239
M	MA	62.4	NA		174182	191203	192196	212220	204224	131143	147149	157157	142142	158158	172176	175175	191195	206214	213217	210214	222230	239239	237241	235235
M	SC	62.4	NA		174186	203203	204204	212216	220220	135143	135153	153157	142142	158158	176176	163171	191191	194210	201213	214218	226230	239243	237241	235235
M	MA	62.4	NA		174174	203203	196196	220220	216220	127135	145147	153157	138142	158158	176176	163175	199199	198202	213217	214218	238238	239239	237237	235237
M	MA	62.4	NA		190190	203203	192196	208212	0	123127	133137	153157	138142	158158	176180	179183	191191	214218	205221	218218	230230	239239	241241	235235
M	MA	62.4	NA		186186	191203	196196	216216	0	123139	133137	157161	142142	174174	176176	175179	191199	202214	201213	214214	222234	239243	237241	235235
F	PA	62.5	NA		182186	203203	192196	212212	212212	135139	137137	157157	142142	157157	175187	179179	183187	206215	209213	210218	222230	239239	237237	235235
M	MG	62.5	59.3		186202	203203	192192	216220	216228	127143	133147	157157	142142	158174	176176	163179	191195	214218	201213	214218	222234	239239	237237	235235
M	SC	62.5	59.6		174190	203203	200204	216220	224224	127147	137153	157157	142142	158186	168176	175179	171199	207210	201221	214214	222226	239239	237241	235235
M	MG	62.5	59.7		194202	191203	192200	212216	224224	123143	133147	157157	142142	158170	172172	171187	191191	198206	201221	214218	226238	239239	233237	235235
M	SC	62.5	60		174186	203203	196204	208216	204220	127143	137147	153153	142142	158178	176176	187191	195207	206218	205213	214218	226238	239243	237241	235239
F	SC	62.5	60.1		174186	203203	192196	212220	216220	135139	147149	145157	142142	158178	164176	167187	195195	206206	209217	214218	222230	239239	237241	235235
F	MA	62.5	NA		186190	203203	196200	208220	220228	127139	139145	153157	142142	158190	159164	175183	191191	218223	213221	214214	222238	239239	237241	235239
F	MA	62.5	NA		174190	203203	196204	208212	216232	123143	133149	157157	142142	158158	176176	167183	191195	206219	209213	210214	222222	239239	237241	235239
F	PA	62.5	NA		174174	203203	204204	208212	0	123147	135147	153157	142142	158174	176176	167183	171191	198210	205213	210214	222222	239243	237237	235235
F	MA	62.5	NA		174194	203203	192196	208220	0	123143	137153	157161	138142	162170	176176	171187	191191	202214	193221	210214	222226	239239	225237	235235
F	MA	62.5	NA		174174	203203	200204	212220	0	127135	137145	145145	142142	158162	164176	167191	199203	210211	201213	214218	226226	239243	241241	235239
F	MA	62.5	NA		174186	203203	192200	216216	212212	131135	133137	157157	138142	158166	176184	171175	191191	202210	205209	214218	222230	239243	237237	235235
F	MG	62.5	NA		174186	191203	192200	212216	0	131139	135147	157157	142142	158178	164172	167191	187195	202206	201205	210214	226230	243243	237241	235235
M	MA	62.5	NA		174174	203203	196204	212216	212220	127143	133149	157157	142142	158170	168180	179179	191191	202206	213221	214218	222226	239239	237237	235239
M	PA	62.5	NA		174186	203203	192204	212216	216216	127127	135139	157157	138142	158170	168168	175187	191199	206214	209213	218218	226230	239243	237241	235239
F	PA	62.5	NA		182182	203207	192196	212216	216216	131131	137137	145157	142142	158170	172176	167175	191191	207219	201213	210214	222222	239239	237241	235235
M	PA	62.6	52.2		186186	203203	192196	212216	212212	135135	139139	157157	142142	157170	175183	179179	187191	203206	213213	214214	226234	235235	237241	235235
M	SC	62.6	52.9		186186	203203	196196	212212	212212	139139	133137	157157	142142	157170	167175	183183	183183	206206	209209	210218	222230	235235	237241	235237
M	MA	62.6	NA		182186	203203	196196	212212	212212	131139	139141	157157	142142	170170	163183	179179	183183	203206	213217	210218	222226	235235	237241	235237
M	SC	62.6	NA		182186	203207	192192	212216	212212	135139	147147	157157	142142	170170	175183	183183	183195	203211	217217	218218	226230	235235	237237	235235
M	MA	62.6	NA		182186	203203	192196	212212	204212	135139	0	157157	142142	157170	167171	179183	183183	206206	209209	214218	222230	239243	237237	235239
M	MG	62.6	59.6		190194	191191	192192	212212	0	123131	135147	157157	142142	158174	172172	163167	191191	206210	193201	218218	218230	239239	241245	235235
M	MG	62.6	59.8		174194	203203	192192	216220	204216	123139	135153	157157	142142	158174	164176	171171	171191	206214	201213	210218	222222	239239	241241	235235
F	MA	62.6	NA		190190	203203	192200	212212	220234	131139	137153	157157	138138	174174	164176	183187	191191	206214	205213	214218	226230	239239	241245	235239
F	PA	62.6	NA		186194	203203	192196	220220	212220	127131	135147	157157	142142	158174	172176	175187	187195	206207	205209	214214	222222	239239	237241	235237
F	PA	62.6	NA		174182	191203	192192	212216	204216	123139	135153	153153	142142	170174	164176	163187	171203	207219	193213	214218	226226	239239	225237	235235
F	PA	62.6	NA		174186	203203	196204	220224	0	127135	139147	157157	142142	158190	172184	175183	191191	210214	201201	210214	222230	239239	237241	235237
F	PA	62.6	NA		194202	203203	192196	212212	0	131135	133137	153161	142142	158170	176176	187187	191191	198214	201201	214218	222230	235239	237237	235237
F	MA	62.6	NA		174186	203203	200204	216220	220228	123139	135137	157157	138138	158158	172176	163175	191191	206214	217221	214218	230234	239239	237241	235237
M	PA	62.6	NA		174186	191203	196204	216220	220234	139143	139147	157157	138142	158178	172176	171191	199203	206214	209225	214214	230234	239239	225237	235239
M	PA	62.6	NA		182182	191203	192196	220220	204216	123143	137141	145153	142142	158158	176176	171187	191195	203210	213217	218218	222226	239239	237237	235235
F	SC	62.7	54.5		186186	203203	196196	212216	212212	131135	133147	157157	142142	157157	175175	183183	187187	203206	213213	218218	230230	235235	237237	235235
M	PA	62.7	NA		186186	203203	196196	212216	204212	135139	145145	157157	142142	157165	167175	183183	187191	206211	213213	210210	226230	235235	233241	235237
M	MG	62.7	59.8		174186	191203	192192	216216	0	123127	133147	153153	142142	170170	180180	175191	191191	198210	209213	214222	218234	239239	237241	235235
M	SC	62.7	59.9		186190	191203	192204	208212	0	127127	147147	145145	142142	158170	164176	167179	191191	210210	201209	218218	226230	239239	241241	235237
F	MA	62.7	NA		174186	203203	192200	220220	0	127135	133135	157161	142142	166170	168176	171191	171191	210218	205213	218218	234234	239239	237241	235235
F	MA	62.7	NA		174186	203203	196196	212216	220220	127135	135137	157157	142142	158174	164164	167179	199199	207210	213217	214214	222222	239239	237237	235235
M	MG	62.7	NA		194194	203203	196200	208212	0	127127	137147	157157	138142	158158	176176	179183	191195	210210	213225	214214	222234	239239	237237	235235
M	MG	62.7	NA		174190	203203	200200	216220	220220	123127	133137	157157	142142	158158	172180	171187	171171	206210	213221	210214	222222	239239	237237	235235
M	MG	62.7	NA		182182	203203	192196	212212	0	139143	137137	157157	142142	158166	164176	171179	171191	202202	205209	214222	226230	239239	237241	235235
M	PA	62.8	52.9		186186	203207	196196	212216	212216	135139	137147	157157	142142	161170	167167	179183	183187	205206	217217	214218	226230	235235	237241	235235
F	MG	62.8	53.6		182186	203207	192196	208212	212212	139139	141149	157157	142142	170170	167175	179179	183187	206207	213213	210214	226226	231235	237241	235237
M	MG	62.8	53.9		186186	203203	196196	212216	212212	131135	137147	157157	142142	170170	163175	179179	191191	205210	213217	214218	226226	235235	237237	235239
F	PA	62.8	54.2		186186	203207	192196	212216	212212	135139	133133	157157	142142	157166	163175	183183	183183	205206	209213	214218	230230	235235	237241	235239
M	SC	62.8	NA		186186	199203	192196	212212	212212	135139	139149	157157	142142	166170	167175	183183	183183	203211	213213	210218	222230	235235	237241	235235
F	MG	62.8	59		194194	191203	192192	216216	216216	123139	139145	153161	142142	170182	164172	179183	171195	202210	201209	214214	222234	239239	237241	235235
M	SC	62.8	60.1		182182	191203	192204	212216	220220	127143	133147	153157	142142	162170	164168	167175	191199	206206	201213	214214	222222	239239	237241	237239
M	MG	62.8	60.7		174194	203203	196200	212216	0	127135	137145	157157	142142	158174	176180	163179	191207	206210	209221	214218	226234	239239	237241	235239
F	MA	62.8	NA		174202	191203	196200	208216	224234	135139	147151	157157	138142	178194	176176	167171	195195	210210	213213	214214	222230	239239	241241	235239
F	PA	62.8	NA		174190	203203	200200	212216	0	135139	137149	153157	142142	170174	176180	167175	191195	206210	201217	214214	222226	239239	237241	235235
F	MA	62.8	NA		186190	203203	192192	212220	0	123147	133133	157157	142142	158174	176180	175179	203203	202210	193201	218218	230238	0	225241	235235
F	MA	62.8	NA		186186	191203	196200	216220	224228	123143	133147	157157	142142	158158	156176	167175	191199	214214	193213	214214	222226	239239	237241	235235
M	PA	62.8	NA		186202	191203	192200	212220	224224	127131	137137	157157	142142	170174	172176	179183	171199	198206	201213	214214	218230	235239	237237	235235
M	PA	62.8	NA		186186	203203	196204	212220	216216	143147	135135	157157	138142	166178	176176	187191	175191	210219	205213	214214	222226	239243	237241	235237
F	MA	62.8	NA		174190	203203	196204	212216	0	135135	145147	145157	138142	158170	159176	183191	187191	206222	209213	214218	226230	239239	237241	235235
F	MA	62.8	NA		174186	203203	196196	220220	216216	131131	133145	157157	142142	158170	159176	171183	187199	206210	205213	214218	230234	239239	237237	235235
M	PA	62.9	52.8		186194	203203	196196	212216	212212	139139	147149	157157	142142	157157	163183	183183	183187	206207	209213	210214	230234	235235	237241	235235
M	SC	62.9	54.7		186186	203203	196196	216216	204212	135139	135145	157157	142142	166166	167175	179183	183187	206210	213213	210218	226230	235235	233237	235235
M	PA	62.9	NA		182186	203207	196196	212212	212212	135139	0	157157	142142	170174	175183	179179	187187	198206	213213	210218	222222	235243	237241	235235
M	PA	62.9	NA		182182	203203	192196	212216	212212	135135	139141	157157	142142	170170	167175	179179	191191	203206	209213	210218	230234	235243	237241	235237
M	MG	62.9	60		182190	203203	192196	220220	0	139147	137139	153157	142142	170170	164168	163179	191191	206218	209213	214214	222230	239239	237241	235239
F	MA	62.9	NA		174174	203203	192200	216220	220220	127139	133153	157157	142142	158162	176176	187191	191195	210210	209213	214214	222226	239239	237241	235235
F	PA	62.9	NA		174190	203203	192200	216216	212212	131143	133133	145157	142142	158158	176176	163175	171195	210214	201213	214214	222226	239239	237241	235235
F	SC	62.9	NA		174182	191203	196200	208212	216216	123143	135139	145157	138142	158158	168172	163179	191199	210214	201209	218218	222230	239239	237241	235237
M	MA	62.9	NA		186194	203203	196196	212216	220220	127127	137145	157157	142142	162170	176176	163187	171191	210210	205213	214218	226230	239239	237237	235235
M	PA	62.9	NA		174186	203203	192196	216216	204216	135139	133147	153157	142142	158170	172180	167171	187191	210219	213221	214218	226230	239239	233237	235235
M	PA	63	52.9		182186	203207	196196	212216	212212	135139	147149	157157	142142	166170	163167	183183	183187	203206	209213	214214	222230	235239	241241	235235
M	MA	63	NA		186186	203203	192196	212216	212212	135139	145149	157157	142142	170174	175175	179183	183191	207210	209213	218218	230234	235243	237237	235235
F	PA	63	NA		174174	203203	192200	212212	220234	131143	137139	157157	142142	170170	164176	163171	171195	198210	209217	210218	230234	239239	241241	235239
F	MA	63	NA		186198	203203	196200	212216	0	123127	137145	157157	142142	162170	176180	163187	171199	210214	201213	214218	226226	0	237237	235235
F	MA	63	NA		174194	203203	196196	212216	204220	127127	133137	157157	142142	170170	180180	163179	187191	206210	201213	214214	222222	239239	237245	235235
F	MG	63	NA		174190	203203	192200	216220	0	123131	145153	153161	142142	158174	168176	175191	195195	210214	201213	214214	222226	239239	225241	235239
F	MA	63	NA		174190	203203	192200	216220	0	143143	137147	153157	138142	170170	172176	163187	175195	206210	205209	214218	222222	239239	241241	235235
M	PA	63	NA		186194	203203	196196	212220	204220	143143	133153	153157	138142	170170	176176	171175	187199	214218	213213	214214	222222	239239	237237	235239
M	MA	63	NA		174182	203203	200204	212216	204204	123151	139153	145157	142142	158174	176180	179187	171191	198214	201213	210214	226234	239243	241241	235239
M	PA	63.1	52.9		186186	203203	196196	212216	212212	135139	149149	157157	142142	157161	167183	179179	183187	205207	213217	210218	230234	235239	237241	235235
F	SC	63.1	NA		186190	203203	192196	212212	212212	135139	137139	157157	142142	157170	179183	179183	183187	198206	209217	210210	222226	235235	237241	235235
M	PA	63.1	NA		182186	203203	196196	212212	212212	135143	149149	157157	142142	170170	167187	179183	187187	203205	209213	214214	222226	235235	233237	235239
M	PA	63.1	NA		186186	207207	196196	212212	212212	135135	137147	157157	142142	157170	179183	179183	187191	206207	209213	214214	222226	235239	237237	235235
M	PA	63.1	NA		182186	203207	192196	212216	212216	135135	145149	157161	142142	157170	183183	183183	183191	203203	213217	210214	230230	235235	237237	235235
M	MA	63.1	NA		186186	207207	192196	216216	212212	135135	147147	157157	142142	166170	167175	0	183183	198207	213213	210214	226230	0	233237	235235
M	SC	63.1	NA		182186	203207	196196	212212	204204	131139	133149	157157	142142	162166	175175	179187	183191	203206	217217	210214	230230	235239	237237	235239
F	SC	63.1	58.5		182186	203203	192196	216216	0	123147	133137	145157	142142	170170	168176	171191	191199	202214	209213	210214	230234	235239	237237	235237
F	MG	63.1	59		174182	203203	196200	208212	0	127131	133133	157157	138142	170174	172176	175187	199203	210214	209213	214218	230230	239239	237237	235235
F	MG	63.1	59.4		186190	191203	192200	212220	0	147147	137141	157157	142142	174178	176184	163179	171191	207210	221221	214214	226234	239239	225237	235235
F	MA	63.1	NA		174194	203203	196200	212220	204216	135139	137147	157157	142142	158174	172176	171187	171191	210214	213213	214218	222226	239239	225237	235235
M	SC	63.1	NA		174182	191203	192200	216216	216220	127143	137149	157157	142142	162174	156168	163187	191199	206214	205221	214214	222226	239243	237237	239239
M	MA	63.1	NA		182182	203203	196196	208216	220224	135147	137147	153157	138142	170170	159176	175191	199199	206206	193213	214218	222226	239239	241241	235237
M	MA	63.1	NA		174194	191203	192192	216216	216220	127135	133135	157157	138142	174182	176176	179187	175203	203214	213213	214214	222234	239239	237241	235235
M	PA	63.1	NA		174190	203203	192196	216216	204216	131147	137147	157161	142142	166170	176176	163171	191195	194210	209213	214214	222230	239239	237237	235235
M	PA	63.1	NA		174194	203203	196200	216220	204204	135139	137139	153157	142142	162162	172176	163179	195199	206214	201201	210210	226234	239243	229245	235235
M	SC	63.1	NA		186186	207207	196196	212212	212212	131147	133133	157157	142142	157170	175183	183187	183191	199206	209217	214218	222230	235235	233237	235235
M	SC	63.1	53.4		182186	203207	196196	216220	212212	139143	147147	157157	142142	170170	167179	179183	183187	206206	213213	210218	230230	235235	237237	235235
M	SC	63.2	53		186186	207207	192196	216216	212212	139139	133137	161161	142142	166174	163175	179179	183187	206210	209213	210214	222230	235235	233237	235239
M	SC	63.2	54.4		182186	207207	192196	212212	212212	131135	147147	157161	142142	166170	167187	179187	191191	206207	213213	214218	230230	235235	237241	235235
M	SC	63.2	NA		186186	203203	196196	216216	212212	131139	133133	157157	142142	157170	175179	179187	183187	206211	209213	210210	230230	235235	237237	235235
M	PA	63.2	NA		182186	203207	196196	212212	204212	131135	137139	157157	142142	157166	175183	183183	179183	206211	213213	210218	226230	235235	233241	237239
M	PA	63.2	NA		182186	203207	192196	212212	212212	131135	149149	157157	142142	157174	167179	179183	183183	202203	213213	214218	226230	235235	237237	235235
M	MA	63.2	NA		182186	203203	196196	212212	204212	135139	137137	157157	142142	157162	163175	183183	187191	202203	213217	210222	230230	235235	237241	235235
M	MG	63.2	59		174174	203203	196200	220220	0	131135	147147	157161	142142	170174	176180	175187	171199	206226	205213	214214	222222	235239	237245	235235
M	MG	63.2	60.4		186186	203203	192204	212212	216216	123127	133135	145153	142142	162178	168172	163175	191191	194218	213213	214214	226234	239239	241241	235235
F	PA	63.2	NA		174182	203203	192196	208212	0	131143	137137	157157	142142	174174	164176	171171	171191	198202	201213	214214	218230	239239	237241	235235
F	MG	63.2	NA		174186	203203	196204	212220	0	147147	133147	157157	142142	162170	168176	163183	191195	206206	209213	214218	222230	239239	237237	235235
M	MA	63.2	NA		182182	191203	196204	212216	220232	135139	149153	157157	138142	158158	168176	187187	191199	206214	193205	214214	226226	239243	237241	235235
M	MA	63.2	NA		174202	203203	192192	212216	216220	131135	137139	157157	142142	170170	168176	175183	171191	194214	213213	214218	222226	0	237241	235235
M	MA	63.2	NA		182194	191191	192200	212216	0	143147	139149	157157	142142	170174	164176	163179	195195	206219	201213	214218	226226	239239	237241	235239
M	SC	63.2	NA		182186	203203	192204	212212	216216	123123	133151	157157	138142	170170	172176	175187	191191	203219	209213	210214	226230	239239	225245	235237
M	PA	63.3	52.9		182186	203203	196196	212216	204212	135135	135135	157157	142142	157170	179183	187187	171187	202203	213217	214218	222234	235239	237241	235235
M	SC	63.3	NA		186190	207207	192196	212216	212212	135139	139139	157157	142142	157166	163179	183183	187187	198210	209213	210218	226230	235235	233237	235239
M	PA	63.3	NA		186186	199203	196196	208212	212212	135139	137149	157157	142142	157174	163175	179183	183191	202206	213213	214218	222230	235235	237241	235239
M	MA	63.3	NA		174186	191203	192204	216220	212212	131131	133137	157157	142142	170170	176180	167179	195195	202214	221221	214214	218238	0	241245	235235
M	SC	63.3	NA		174182	203203	196204	216220	220220	127139	137145	145157	142142	170170	156168	183187	191195	203210	209213	214214	226230	239239	237241	235235
M	SC	63.4	NA		186190	203203	196196	212212	212212	135135	137149	157157	142142	170170	179183	179183	183187	206206	217217	214214	226234	235235	237237	235237
M	PA	63.4	NA		182186	203207	196196	212212	212212	135139	137145	157157	142142	153170	167175	179187	183183	207211	213217	214218	230230	235235	237237	235239
F	MG	63.4	60.3		174190	203203	192196	216216	216216	131143	133145	157157	142142	158158	164172	191191	191203	210214	209213	210214	230230	239239	225241	237239
F	PA	63.4	NA		174182	203203	196204	220220	220224	123139	137147	145153	142142	170174	164176	171187	195203	206206	209213	210214	222234	239239	237241	235235
F	PA	63.4	NA		174186	203203	192196	216216	224224	127147	137137	157161	142142	170170	164176	167175	191191	198210	205213	214214	222226	239239	237245	235235
F	PA	63.4	NA		186186	203203	196200	212220	220224	127127	137139	157157	142142	158174	168176	171175	199199	206206	205221	214218	222230	239239	237241	235239
F	MA	63.4	NA		174174	203203	196204	212220	204220	131139	133143	145153	142142	158170	156172	183183	171199	210214	205213	214218	222226	239239	237241	235235
F	MG	63.4	NA		182190	203203	196204	212220	0	135143	147153	157157	138142	158158	176176	167179	195195	206206	201221	214222	226234	239239	237237	235235
M	MG	63.4	53		186186	203203	192196	212216	212212	135139	133147	157157	142142	161170	183183	179179	179187	203206	209213	214218	226230	235235	237237	235235
M	SC	63.5	53.9		182186	203207	192196	212212	204212	135135	137137	157161	142142	170170	163167	179179	183183	202206	209213	214218	230230	235243	237237	235239
M	SC	63.5	59.8		182186	203203	200204	212216	204220	127131	137147	157157	138142	158174	176176	167171	171187	202210	213217	218218	222222	239239	241241	235235
M	MG	63.5	59.8		190202	203203	196200	212220	0	127143	137145	157157	138142	158178	176176	175187	195195	202206	213213	214214	222222	239243	237237	235235
F	PA	63.5	NA		186194	191203	192196	212216	204220	143147	137145	153157	138142	158170	176180	179191	195195	207214	213225	214218	222226	239239	237237	235235
F	MA	63.5	NA		174190	203203	196200	212212	216216	131135	147147	157157	142142	170174	164176	163179	199207	202214	205213	214218	222226	235239	229241	235235
F	PA	63.5	NA		182182	203203	196200	212216	204220	139143	145147	157157	142142	158170	168176	167187	187191	210214	193213	214214	222234	239239	237241	235235
F	PA	63.5	NA		186190	203203	192192	212216	220220	131143	137139	157157	142142	158158	176180	171175	191207	214214	201205	214218	230238	239239	237237	235239
M	MG	63.5	NA		174186	203203	196200	212216	0	123139	133137	157157	142142	158162	156180	179187	195199	206206	205213	210218	222230	239243	237237	235239
F	SC	63.6	55.1		186186	203203	192196	216216	212212	135135	137141	157157	142142	157157	179179	179179	183183	198206	209213	214218	230230	235239	237237	237237
M	PA	63.6	NA		186186	203207	196196	212216	212212	131135	137147	157157	142142	170170	163183	179183	183187	205207	209213	210218	222234	235239	241241	235235
F	MG	63.6	NA		174174	191203	196196	212220	0	135139	135137	157157	142142	170174	156176	171187	191191	210214	201209	214218	226226	239239	241241	235235
M	MG	63.6	NA		182194	203203	196204	212220	0	123139	133137	157157	138138	170170	168176	171183	171195	214218	205213	214218	226234	239239	237237	235235
F	SC	63.7	54.1		186186	203207	192196	212212	212212	135139	139149	157161	142142	166170	175183	179183	191191	206211	209213	210210	222226	235235	237241	235235
M	PA	63.7	NA		182190	203203	196196	212216	204212	135143	139149	157157	142142	162170	175183	183183	187187	203206	209213	210214	226230	235239	237241	235235
F	MG	63.7	59		182190	191203	196196	220220	0	127135	133133	153157	142142	170174	168172	163179	191199	198214	201205	214214	230234	239239	237245	235235
F	MG	63.7	59		186190	203203	192192	216220	0	127143	137149	157157	138142	158158	176176	171187	187195	206218	213221	214214	222230	239239	241245	235235
F	MA	63.7	NA		190190	203203	192196	208220	216228	131143	137137	153157	142142	158174	156164	179179	187195	207210	201213	214214	226230	239239	237245	235235
F	MG	63.7	NA		174202	191203	192192	208212	204204	127147	135137	145157	142142	158158	172184	163179	191191	206206	201213	214214	222222	239239	237237	235235
M	PA	63.7	NA		186190	203203	200200	216216	0	127151	133137	145157	142142	158158	164172	187187	199207	194218	201221	214214	226234	239239	237241	235235
F	SC	63.8	54.1		182186	203207	192196	216216	204212	135135	0	157157	142142	161174	163167	179183	183183	203207	217217	214218	230234	235235	237241	235235
F	MG	63.8	59.8		174186	191203	200204	216220	0	143143	135137	157157	138142	170174	176180	163179	171187	210218	213221	210218	222222	239239	241241	235235
F	MA	63.8	NA		174194	203203	192196	216216	204220	131131	137149	157157	142142	170174	164180	171183	171191	207214	193209	214214	218222	239239	237237	235239
F	MA	63.8	NA		174194	191203	196200	212216	234234	123139	135149	153157	142142	158174	176180	167171	191199	206214	209221	214218	222230	239239	237241	235235
F	PA	63.8	NA		174174	191191	192200	212216	0	135147	135147	153153	142142	158174	172176	163183	195195	210210	213217	210214	222234	239239	233237	235235
F	MG	63.8	NA		174174	203203	196204	216220	212212	127143	133147	157157	142142	158174	159176	163167	191199	206210	205205	214218	222226	239239	237241	235235
M	PA	63.8	NA		186186	191203	192192	212220	0	127131	137145	157157	142142	162174	176176	167171	199199	214218	213217	214218	226234	239239	237237	235235
M	MG	63.8	NA		190194	191203	196200	212212	224224	127147	133135	157161	142142	158174	176176	175175	171195	206206	201213	214214	230230	239239	225237	235235
M	PA	63.8	NA		186186	203203	192196	212212	212212	135139	137149	157157	142142	162170	183183	179179	187199	207210	205213	210214	230230	235235	237237	235235
M	PA	63.9	53.9		186186	203203	196196	212216	212216	131135	133139	157157	142142	162170	183183	179179	195195	205214	213217	210218	222230	235235	241241	235239
M	MG	63.9	53.9		186186	203207	192196	212212	212212	131135	133149	157157	142142	157166	171179	179179	183183	206211	209213	210214	222234	235239	237237	235235
M	MG	63.9	54.7		182186	207207	192196	212216	212212	131135	135147	157157	142142	153166	167175	179179	183195	202205	213213	210218	230234	235239	237237	235239
F	SC	63.9	NA		182182	203203	192196	212216	212216	135135	135149	157157	142142	170170	175183	179179	187195	206214	213213	210218	222226	235235	241241	235239
F	SC	63.9	NA		186186	203203	192196	212216	204204	135139	139139	157157	142142	158166	163167	179179	183183	205206	213217	214218	226230	239251	237241	235235
M	MA	63.9	NA		182186	203207	196196	212216	204212	135139	147149	157157	142142	157170	167167	179179	187187	207214	209213	218218	230230	235235	241241	235239
F	MA	63.9	NA		182202	191203	200204	216216	216216	139143	133147	157161	142142	170178	172176	163167	191203	202210	213213	214218	222230	239239	237237	235239
F	MA	63.9	NA		186186	191203	192192	208216	220220	127131	133137	153157	142142	170182	159168	163163	191195	210218	201205	210214	222226	239239	241241	235235
F	MA	63.9	NA		174174	0	192192	212216	0	0	133145	157157	142142	158170	0	167175	191195	198210	201205	214218	222226	0	237241	235235
F	MA	63.9	NA		174194	203203	196200	216216	220220	127139	137149	157157	142142	174174	176180	187187	171207	218218	205213	214218	222238	239239	237241	235235
F	MA	63.9	NA		182194	203203	192196	212216	0	139139	133147	145157	142142	158162	176176	171191	171191	206207	205213	214214	222234	0	237241	235235
F	MG	63.9	NA		182186	203203	200204	212216	0	127139	133135	157157	142142	170170	180180	179183	191191	206210	209213	214214	222222	239239	237241	235235
M	MA	63.9	NA		174194	203203	192200	212212	212212	127139	135153	157157	138142	158174	176180	171175	187199	214214	201213	210214	226230	239239	237245	235235
F	MG	64	NA		186186	203203	192196	212216	212212	131135	149149	157157	142142	157170	179183	179179	187191	206206	209213	210210	222226	239243	237237	235237
M	SC	64	NA		182186	203203	196196	212216	212212	135139	133139	157157	142142	157157	175179	179183	187195	203206	209213	214214	230234	235235	237237	235235
M	PA	64	NA		186186	203207	196196	212212	204212	135139	135149	157157	142142	162170	167183	179183	179187	198210	209213	214218	226230	235235	237237	235235
M	PA	64	NA		182186	203203	196196	212216	212212	135139	139139	157157	142142	157162	167183	179183	187191	203206	213213	214214	226230	235239	237237	235235
M	MG	64	NA		174174	203203	200204	216220	216216	123139	135149	157157	142142	158170	168176	179187	195207	206222	201213	206214	222222	239239	233237	235235
M	MG	64.1	53.8		186186	203211	196196	216216	204212	139139	139139	157157	142142	170174	171175	179183	187187	203205	213217	210222	222230	235235	233237	235235
M	SC	64.1	54.5		186190	207207	196196	212212	212212	135139	147147	157157	142142	157170	175187	183183	183187	206210	213213	218218	230234	235235	237241	235235
M	PA	64.1	NA		186190	203203	192196	212212	212212	135135	147149	157157	142142	161170	167175	183183	187191	198206	213213	214218	230230	235235	237237	235237
M	PA	64.1	NA		182186	203207	196196	208212	212216	131135	137137	157157	142142	170170	167183	183183	183187	206206	213213	210214	222230	235235	237241	235235
M	PA	64.1	NA		186186	207207	192196	212216	212212	135135	149149	157161	142142	166170	179183	179183	191195	206214	213213	210214	222230	235235	237237	235235
M	MG	64.1	NA		186194	203207	192196	208212	212212	135135	137139	157157	142142	166170	167179	179183	183187	202203	213213	210218	226230	235235	237237	235237
F	PA	64.1	NA		174186	203203	192192	208212	0	127147	133135	157157	142142	158174	168172	171179	191195	206210	193225	210218	222222	239243	225237	235239
M	MA	64.1	NA		174186	203203	192192	216216	220234	139143	135137	157161	142142	158170	176180	171187	195195	198206	201213	218218	222230	239239	237241	235235
F	SC	64.2	53.9		186186	207207	196200	216216	212212	135139	0	157157	142142	157162	167175	179179	191195	206206	213213	214218	226230	235235	237237	235235
M	PA	64.2	53.9		186186	203203	192196	216216	212212	135143	137139	157157	142142	170174	167183	179183	183187	206206	209213	214218	226230	235239	237237	235237
M	MG	64.2	NA		182182	203203	196196	212212	212212	135139	139139	157157	142142	170170	171179	179183	179187	202210	209213	210214	222222	235235	237241	235235
F	MA	64.2	NA		182182	191203	192200	216216	216234	151151	149149	157157	142142	158170	164176	179191	191195	218219	213213	214218	226230	0	237237	235239
F	PA	64.2	NA		186194	203203	192196	212216	0	135143	137149	157157	142142	158178	176180	171187	199199	210210	213213	210214	222222	239239	237241	235235
F	MG	64.2	NA		182186	191203	192200	212216	0	123143	137147	153157	142142	150170	172180	175175	191199	210214	201213	214218	222234	239239	237241	235235
F	SC	64.3	52.6		186186	203207	196196	216216	212212	139139	137137	157157	142142	170170	163167	179179	187187	206207	209213	214218	230230	235235	237237	235235
F	SC	64.3	53.3		186186	203203	192196	216216	212212	131135	137149	157157	142142	157157	175179	179183	183187	206210	209209	210218	222226	235239	237237	235235
M	SC	64.3	54.7		182186	203207	192196	216216	212212	135139	135137	157157	142142	153161	167183	0	187191	206210	213213	210218	230230	235235	237237	235237
M	PA	64.3	NA		186186	203207	196196	212216	212212	139139	135145	157157	142142	161170	167183	179183	187195	202206	217217	214218	222226	235235	237241	235239
M	SC	64.3	NA		182186	203207	196196	216216	212212	135139	137145	157157	142142	162170	175179	179183	187191	202207	213217	206214	230230	235235	237241	235237
F	MA	64.3	NA		174190	191191	192204	216220	0	127139	137137	157157	142142	158170	164168	175179	191199	214218	201221	210214	222230	239243	229237	235235
F	SC	64.3	54.1		186186	207207	192196	212212	212212	131139	133149	157157	142142	153174	167175	183183	183183	198203	213213	218218	222230	235235	237237	235235
M	SC	64.4	NA		182186	203207	192196	212216	212212	135139	139147	157157	142142	157170	175175	179183	187195	210215	209209	218218	226226	235243	237241	235235
M	PA	64.4	NA		186186	203203	196196	216216	204212	135139	133133	157157	142142	170170	163183	179179	183191	203206	209213	210218	226230	235235	233237	235239
M	PA	64.4	NA		186186	199203	192196	216216	212212	135143	139149	157157	142142	162165	183183	179183	187191	199206	213213	210214	222230	235235	237237	235239
M	PA	64.4	NA		186186	203203	192196	212212	212212	135135	147147	157157	142142	166170	175183	179183	183195	206214	213213	214218	222230	239251	237237	235235
M	SC	64.4	NA		186186	203203	192196	212216	204212	135135	137149	149157	142142	170170	163175	179187	183187	202203	213213	210218	230234	235239	237237	235235
M	SC	64.4	NA		186186	203207	196196	208216	204212	131139	137137	157157	142142	157157	163167	179179	183191	203207	213217	210210	222230	235235	237237	235239
M	SC	64.4	NA		182186	203207	196196	212212	212212	131139	137149	157157	142142	170170	167183	179183	187187	203219	209209	210218	230230	235243	237241	233237
M	PA	64.5	52.1		186186	203207	192196	216216	204204	139139	137147	157161	142142	157162	163183	179179	187199	203203	213213	210218	230230	231235	237237	235237
M	SC	64.5	54.7		182186	203207	192196	212212	212212	135135	135149	157157	142142	170170	183187	179179	183183	203210	209213	218218	222230	235243	237237	235235
M	PA	64.5	NA		182186	203207	192196	212216	212212	135135	145145	157157	142142	170170	163183	179179	187195	207211	213213	210214	222230	235235	237241	235235
M	PA	64.5	NA		186186	203203	192196	216216	212212	135139	133133	157157	142142	153170	183187	179183	183191	203210	213213	214214	226230	235235	237237	235235
M	PA	64.5	NA		182186	203207	192196	212216	204212	131135	137137	157157	142142	166170	175183	0	183187	202207	213213	210218	222230	235235	237241	239239
M	SC	64.5	NA		186186	203203	192196	216216	204212	135143	137149	157157	142142	157170	175183	179179	183183	207207	209217	210218	226230	235235	237241	235235
M	SC	64.5	NA		182186	207207	196196	212216	212212	135135	137145	157157	142142	170170	175179	179179	183191	202203	209213	210214	230230	235235	237237	235237
M	PA	64.5	52.9		186190	203207	192196	212216	204212	131143	149149	157157	142142	162170	183187	179179	171191	203207	213217	210214	222222	235235	237241	235235
F	SC	64.6	53.9		186186	199203	192192	212216	204212	131131	147147	157157	142142	157162	167183	183187	183187	203210	213213	214218	222226	235239	229237	235235
M	SC	64.6	NA		182186	203203	196196	212216	204212	135135	135137	157157	142142	170170	183183	179183	183195	206206	213213	210214	222230	235251	237237	235239
M	SC	64.6	NA		186186	203207	192196	212216	212212	131135	137147	157157	142142	166170	175187	179179	187187	206211	213213	214218	226230	235243	237241	235235
F	MA	64.6	NA		186190	203203	192204	216216	204228	131135	137149	157157	142142	158158	168176	175187	191207	210214	205217	214218	226234	239239	241241	235235
F	SC	64.7	NA		186186	207207	192196	212216	212212	131135	135139	157157	142142	153174	163183	183187	183191	207207	213213	214218	230230	235239	237237	235235
F	MG	64.7	NA		186190	203207	192196	212216	212212	135135	147147	157157	142142	166170	167175	179183	183187	206207	213213	210218	222230	235235	237237	235239
M	PA	64.7	NA		186186	203203	192192	212212	212212	135135	139147	157157	142142	170170	167167	0	187191	202210	213217	210218	222230	235239	237237	235237
F	PA	64.7	NA		174194	203203	192204	216216	220220	127147	135137	157157	142142	158174	176180	179179	187191	210214	209213	210214	222226	239243	237241	235235
F	MG	64.7	NA		174182	203203	192196	220220	204216	127147	133135	157157	142142	158174	164176	183187	191191	218219	201209	214214	226230	239239	237241	235235
M	MA	64.7	NA		174182	203203	196200	216216	220228	123139	137147	157157	138142	158162	176176	179183	171191	206214	213213	214218	222222	0	237241	235235
M	SC	64.7	52.9		186186	203207	196196	216216	212212	135139	133147	157157	142142	162170	167167	179187	191195	199210	213213	214214	226234	235235	237237	235235
M	PA	64.8	53.4		182186	203211	192196	212216	212212	135135	149149	157157	142142	153157	167175	183183	187191	206206	213213	214214	230230	243251	237237	235235
M	PA	64.8	53.9		186186	203203	192192	212212	212212	135135	147147	157157	142142	161174	167183	0	183187	206210	205213	210214	230230	239251	237237	235239
F	MG	64.8	54.7		186186	203203	192192	212212	212212	135135	137139	157157	142142	157157	183183	183183	183187	203207	209213	210210	230234	235235	237237	235237
F	SC	64.8	54.7		186186	207207	192196	216216	212212	135139	137149	157157	142142	157157	175183	179183	187191	206207	213213	210214	226234	235235	237237	235239
M	SC	64.8	54.8		186186	203203	196196	212216	204212	135139	133137	157157	142142	166170	163171	179183	183191	205206	209217	214218	222230	235235	237241	235237
F	SC	64.8	NA		186194	203207	192196	212212	204212	131139	149149	157157	142142	157170	163167	179183	187187	202203	213213	210214	222230	235243	237241	235235
M	PA	64.8	NA		182182	203207	196196	212212	212212	135135	137147	157157	142142	161161	183183	179183	183183	203205	213217	210214	226230	235235	237237	235235
M	PA	64.8	NA		186186	203203	192196	212216	212212	139143	139149	157157	142142	170170	163183	179179	183187	202202	213213	210210	222222	235235	237237	235237
M	PA	64.8	NA		182186	207207	192196	212212	212212	131135	141147	157157	142142	162165	175183	179183	183187	206207	213213	206218	222230	235239	237241	237239
M	PA	64.8	NA		182186	207207	196196	212216	204212	135139	147147	157157	142142	162170	175183	179183	187191	206206	209213	210214	230230	235235	237237	235237
M	PA	64.8	NA		186186	203203	196196	212212	204212	135135	0	157157	142142	162170	171175	183183	179187	206207	213213	210218	222222	235239	237237	235239
M	PA	64.8	NA		186186	203207	196196	212216	212212	135139	139139	157157	142142	170170	167175	179179	187191	198202	213213	210210	226226	235235	237237	239239
M	PA	64.8	NA		186186	203203	192196	208212	212212	131135	137149	157157	142142	162166	179183	179179	187191	203206	213213	210218	222226	235239	233237	235235
M	MA	64.8	NA		182186	203203	196200	216216	212212	131135	139147	157157	142142	157170	163167	0	183183	206207	213217	214218	230230	235235	237237	235235
M	PA	64.8	NA		174186	203203	192196	208220	216216	123143	137153	157157	138142	170174	159176	163183	171199	206210	209221	214214	226234	239239	237245	235235
F	SC	64.8	54.5		186190	203203	192196	216220	212216	135139	149149	157157	142142	170174	163179	179183	183187	206207	209213	218218	226230	235235	233237	235235
M	PA	64.8	NA		182186	203207	192192	212212	204212	139143	147149	157157	142142	157170	167179	183183	171195	207211	217217	210210	222222	235239	237241	235235
M	PA	64.9	52.9		182186	203203	192196	212216	204212	135139	149149	157157	142142	170170	167183	183183	187187	206211	213213	214218	222234	235235	237241	235235
F	SC	64.9	NA		186186	207207	192196	212216	212212	131139	0	157157	142142	157170	167167	179179	191195	206211	209213	210218	222230	235235	237241	235239
M	PA	64.9	NA		186194	203207	196196	212216	212212	135135	137149	157157	142142	161174	167175	179179	183187	206211	209213	214214	222226	235235	233237	235235
M	PA	64.9	NA		186186	203207	192196	212216	212212	131135	147149	157157	142142	170170	171175	183183	183187	206206	209213	210214	230230	235243	237237	233235
M	PA	65	NA		182186	203207	192196	212212	212216	135135	139149	157157	142142	166170	175175	179183	183191	206206	217217	210218	230234	235235	237237	235235
M	PA	65	NA		182186	203203	196196	212216	212212	139139	133149	157157	142142	170170	167175	179183	187187	203206	205209	210214	226230	235239	237237	235235
M	PA	65	NA		186186	203207	196196	216216	212212	135135	149149	157157	142142	170170	175179	179183	183187	203215	209209	214218	222230	239239	233237	235239
F	PA	65.1	NA		186186	203207	192196	212212	204204	131135	149149	157157	142142	170174	167175	179183	183195	206206	209213	210218	226230	235243	233237	235235
F	SC	65.1	NA		182186	203207	192196	212212	212216	135139	145147	157157	142142	170170	167175	179179	183191	202207	213217	210218	230230	231235	237237	235235
M	MG	65.2	53.8		182186	203203	192196	212212	204212	131135	149149	157157	142142	153157	175183	179179	183191	203207	209213	210214	230230	235251	237241	233235
M	SC	65.2	NA		186186	203207	192196	212216	212212	135139	133133	157157	142142	170170	175183	179183	191191	206207	213213	210218	230234	235235	237241	235235
M	PA	65.2	NA		182186	203203	192196	212212	212212	135135	149149	157157	142142	157170	163183	179183	183191	206206	209213	210218	222226	235235	241241	235239
F	MA	65.3	NA		182186	207207	196196	212216	212212	131135	0	157157	142142	170170	167171	179187	183191	207211	209213	210210	222226	235235	237237	235237
F	SC	65.3	NA		186186	203207	192192	212216	212212	131139	137137	157157	142142	157174	167179	183183	191195	202203	209213	218218	226226	235235	237241	237239
M	PA	65.3	NA		182186	203203	196196	212216	204212	131135	133159	157157	142142	166170	175175	183183	183187	206206	209209	210218	226226	235235	237241	235235
M	PA	65.3	NA		186186	203207	192196	212216	212212	131135	133137	157157	142142	170170	175183	183183	183187	206206	213217	214218	226226	235239	237241	235235
M	SC	65.4	54.7		186186	203207	192192	212216	204204	135143	139139	157157	142142	170170	167187	179179	183187	206214	209217	210214	226230	235239	237237	235239
F	MA	65.4	NA		186186	203203	196196	216216	204212	135135	137137	157157	142142	170174	163167	179179	187195	203203	213213	214214	222230	235247	237237	235239
M	SC	65.4	NA		186186	203207	196196	212216	204212	135135	147147	157157	142142	153170	163183	179179	187187	206206	213213	214218	230230	235235	237237	235239
M	PA	65.5	52.1		182186	203207	196196	212212	204212	139139	135137	157157	142142	162170	179191	179183	187191	203210	213213	214214	222230	235235	237241	235237
F	MG	65.5	54.1		182186	203203	196196	212216	212212	135139	139139	157157	142142	158166	167175	183183	183187	206206	213217	218218	230234	235235	237237	235239
M	PA	65.5	NA		182186	203203	196196	212216	204212	135135	137145	157157	142142	170174	175175	179183	187187	210211	213217	214214	230234	235235	237237	235237
M	PA	65.5	NA		186186	203207	192196	212212	212212	131135	137159	157157	142142	157161	167167	179179	183191	206206	213213	214214	230230	235239	237241	235237
M	SC	65.5	NA		186186	203207	196196	212212	204204	139139	139139	157157	142142	157170	163183	179183	183191	206206	213213	214218	226226	239239	237237	235239
M	PA	65.5	NA		186186	203207	192196	216220	204212	135143	133145	157157	142142	170170	167183	179187	187195	206207	209217	210218	222230	235239	237241	235235
M	PA	65.6	52.3		186186	203207	196196	212216	204212	135143	137147	157157	142142	157170	171175	183183	187195	206206	209213	214218	226230	235239	237241	235237
M	SC	65.6	NA		186186	203203	196196	212216	216216	135135	147149	157157	142142	153170	179183	179183	183195	206207	213213	210214	226226	235235	233237	233235
F	MG	65.6	NA		194202	191203	200204	216216	204204	135147	133137	145157	138138	170174	176176	167179	195199	187194	213213	214218	222222	239239	241241	239239
M	PA	65.7	53		186186	207207	196196	212216	212216	139139	133137	157157	142142	157174	163167	0	183187	206206	205213	214222	230230	235235	241241	235237
M	SC	65.7	NA		186186	203211	192196	212216	204212	135139	0	157161	142142	153170	167179	183183	183199	202206	209213	210210	222226	239251	237241	235235
M	PA	65.7	NA		186194	203207	196196	212216	212212	135139	137149	157157	142142	162162	175179	179183	183191	203206	213213	210214	222226	235243	237237	235237
M	PA	65.7	NA		186190	203203	196196	212216	212212	131143	137145	157157	142142	157170	163175	179183	191191	198211	213213	214218	226230	235239	237237	235237
M	PA	65.7	52.1		186186	203203	192196	212216	204212	131139	137137	157157	142142	157158	163175	179179	191191	206206	209213	210214	226234	235239	237241	235237
M	PA	65.7	52.9		186194	203207	196196	212212	204212	135139	137149	157157	142142	157162	183183	0	199199	206206	213213	210214	222234	235235	237237	235235
M	SC	65.9	54.2		182190	203207	196196	212212	212212	135139	137147	157157	142142	166170	167187	179183	183187	206207	213217	210210	226230	235239	237241	235235
F	SC	65.9	NA		186190	207207	192192	212212	212212	139139	0	157157	142142	166170	183183	183183	191191	206206	213217	214214	226234	235239	237237	235239
M	SC	65.9	NA		186186	203207	192192	216216	204212	139139	133147	157157	142142	170170	167175	179179	183187	205210	213213	214214	230234	239239	237237	235237
M	SC	66	NA		186190	203207	196200	212212	212212	135139	137139	157157	142142	157170	183183	179183	187191	203203	213213	210214	230234	235239	237237	235235
M	PA	66	NA		186190	203203	196196	212212	204212	135139	133139	157157	142142	165170	183183	179179	179191	203207	209213	218218	230230	235235	237237	235239
M	PA	66	52.9		186186	203203	192196	212220	212212	135135	139149	157157	142142	166170	175183	179179	187191	202206	213213	218218	222226	235243	241241	235235
F	MG	66	53.8		182186	203207	196196	212212	204212	135135	139139	157157	142142	162170	183183	183183	183183	206207	213213	210214	226230	235235	237241	235237
M	PA	66.1	53		182186	203203	192196	212216	204212	135135	145149	157157	142142	166170	175183	183183	183187	210211	209213	210218	226230	235239	237237	235235
F	SC	66.1	NA		186186	203207	192196	212216	212212	135139	137149	157161	142142	170174	175183	179179	183187	203206	213217	210214	222234	235235	237237	235237
M	PA	66.2	52.3		186186	203203	192196	212216	212212	135135	149149	157157	142142	166170	163187	183183	187187	206211	209217	214218	222230	235235	237237	233235
M	SC	66.2	54.6		186186	203207	196196	212212	212212	135139	139139	157157	142142	153170	163183	179183	183191	206210	213213	214214	226230	235239	237241	235239
F	PA	66.2	NA		182186	203203	192196	212212	204204	135135	133147	157157	142142	162166	163183	179183	183187	198203	213213	210218	222230	235239	241241	235235
M	PA	66.2	NA		182186	203207	196196	212212	204212	139139	139149	157161	142142	165170	163175	179179	187191	203210	213213	218218	222230	235239	237241	235235
M	PA	66.2	NA		186186	203203	196196	212212	212212	131135	149149	149157	142142	157170	163167	179179	183183	206211	213217	214218	230234	235235	237237	235235
M	PA	66.3	NA		182186	203207	196196	212212	212212	139139	137147	157161	142142	170170	175183	179179	187195	206206	213213	218218	222230	235239	237241	235235
M	MA	66.3	NA		182186	207207	192196	212212	212212	139143	149149	157157	142142	170170	163167	179187	183195	203206	213213	214218	230230	235251	237237	233237
M	PA	66.4	NA		186186	203203	192196	212212	212212	135135	135135	157157	142142	170174	175175	179183	187191	203218	213213	214214	222230	239243	237237	235235
F	MA	66.4	NA		186186	191203	196204	212216	0	123139	137147	145157	142142	170174	168176	167175	191195	198210	201213	214218	222226	0	225241	235235
M	PA	66.5	53		182186	203207	196196	212212	204212	139139	139149	157161	142142	165170	163175	179179	187191	203210	213213	218218	222230	235239	237241	235235
F	MG	66.7	54.7		186186	203207	196196	212216	212212	135139	139149	157157	142142	153170	175175	183183	187191	207214	209213	210218	222230	235235	237237	235239
M	PA	66.8	NA		190190	203207	192196	212216	204216	135143	137137	157157	142142	157157	163175	179183	183191	206206	213213	210210	222222	235239	237237	235235
M	PA	66.8	NA		182186	203203	196196	212212	212212	135139	137137	157157	142142	153161	163175	179179	179187	205206	213213	210218	226230	235239	237241	235237
M	PA	66.9	NA		186190	203207	192196	212212	212212	135135	137139	157157	142142	170170	175179	179179	187187	202203	213213	210218	222230	235235	237241	235235
M	PA	66.9	NA		186194	203207	196196	216216	212212	131135	145145	157157	142142	157157	163175	179183	187187	203210	209209	210214	222230	235239	237237	235235
M	PA	66.9	NA		186186	203207	196196	212212	212212	135135	133145	157157	142142	166178	163175	183183	183191	199206	213213	218218	230234	235235	237241	235235
M	SC	67.1	NA		186194	203203	196196	216216	212212	135139	149149	157157	142142	157170	183183	179183	183195	207210	213213	210214	230234	231235	237237	235235
M	PA	67.3	NA		186186	199203	196196	212216	212212	135135	133149	157157	142142	170170	167179	179183	183191	210211	213213	214214	230230	235239	233237	235235
M	MA	67.7	NA		186190	203207	192196	212212	204212	135139	135137	157157	142142	153170	183183	183183	183187	206214	213217	210214	230230	235239	241241	235237
F	MG	67.8	54.4		182186	203207	196200	212212	212212	135143	137137	157157	142142	157170	175175	179187	187191	203203	209213	214218	226230	235239	229237	237239
NA	MA	NA	53		182190	207207	196196	212212	212212	135135	139149	157157	142142	157161	163167	179183	191191	198199	213217	210218	234234	235239	237237	233239
NA	MA	NA	53.9		186186	203207	192196	212212	204212	139139	145147	157157	142142	157157	175183	179179	191199	202206	209213	214218	226230	235239	233237	235235
NA	MA	NA	53.9		186186	203203	192196	212212	212212	135135	147147	157161	142142	161170	163175	179183	183187	203206	213217	210218	222230	235235	233237	239239
NA	MA	NA	54		182186	203203	196196	208212	212212	135139	135149	157157	142142	162165	167183	0	183187	203206	213213	218218	226230	231235	237245	233235
NA	MA	NA	54.2		186186	203203	192196	212216	212212	135139	135147	157157	142142	170170	175183	0	191195	198198	209217	210214	226230	235235	237241	235235
F	SC	NA	NA		186190	203203	192196	212212	204212	131135	137149	157157	142142	162170	175179	179183	183187	203206	213217	210218	226230	235235	237237	235235
F	SC	NA	NA		186194	207207	192196	212216	212212	135135	147147	157157	142142	170170	167183	179179	183187	206206	209209	210214	230234	235239	237237	239239
F	SC	NA	NA		186186	203203	196196	212212	212212	135139	133133	157157	142142	157174	167175	179183	183191	203206	209213	210218	226234	235235	237237	235235
F	SC	NA	NA		182186	203203	196196	212216	212212	135135	137149	157157	142142	170170	163175	179183	183191	199206	213213	210214	230230	235239	233237	235237
F	SC	NA	NA		182186	203203	196196	212216	204212	135139	149149	157157	142142	166170	167175	179179	187187	198206	213217	218218	222230	231235	237237	235235
F	SC	NA	NA		186186	203203	192196	212216	204212	131135	149149	157157	142142	157170	167183	179179	187191	206207	213213	210218	222230	235235	237237	233235
F	SC	NA	NA		186186	207207	192196	212212	212212	135135	147147	157157	142142	157170	167175	183183	183195	205206	213217	214214	230230	235235	237237	235239
F	SC	NA	NA		182186	203207	196196	212212	212212	131143	137139	157157	142142	157170	175179	179183	183187	205206	213213	214218	226230	235239	237237	235235
F	SC	NA	NA		186190	207207	196196	212216	204212	135139	133133	157157	142142	170170	179187	179183	183195	198199	213213	214218	222230	235235	237237	235235
F	SC	NA	NA		182186	203211	192196	212212	212212	135139	147147	157161	142142	157157	175183	179183	183195	203207	213213	210218	226230	235235	237237	235235
F	SC	NA	NA		182186	203203	192196	212216	212212	131139	135135	157157	142142	157166	175183	179187	183195	207210	213213	214214	222230	235235	237237	235235
F	SC	NA	NA		186186	203207	196196	216216	212212	135135	139149	157157	142142	157170	167183	179183	191195	206210	209213	214214	222230	235235	237237	235235
F	SC	NA	NA		182186	203207	196200	216216	212212	135139	139139	157157	142142	157170	163167	179183	183191	203206	213213	214218	230230	235235	237237	235235
F	SC	NA	NA		182186	207207	192196	212216	204204	135135	149149	157157	142142	153166	163167	183183	183191	205206	209213	210214	226230	235235	237237	235235
F	SC	NA	NA		186186	207207	192196	212216	212212	135135	139139	157157	142142	158166	167167	179183	183183	203206	209213	214218	230234	235235	237237	235239
F	SC	NA	NA		186186	203203	192196	212212	212212	135139	137149	157161	142142	166170	163175	179183	183183	199206	209209	218218	234234	235239	237237	235237
F	SC	NA	NA		186186	203203	192196	212212	204212	139139	139149	157157	142142	166170	167167	179179	183187	206207	209213	214218	222230	235235	237241	239239
F	SC	NA	NA		186190	203203	196196	216216	212212	135135	151151	157157	142142	157170	175175	183183	187195	203205	209213	214218	222230	235235	237237	235237
F	SC	NA	NA		182186	203207	196196	212212	212212	131143	149149	157157	142142	157162	175175	179179	187191	205206	217217	214214	230234	235235	229237	235235
F	SC	NA	NA		186190	203203	192192	212216	212212	135139	137137	157157	142142	170170	167183	179179	191195	203206	209213	214218	230230	235239	237237	235237
F	SC	NA	NA		182186	203203	196196	212212	204212	135139	133133	157157	142142	170170	163187	183183	187195	203206	213213	214218	230230	235235	237241	235239
F	SC	NA	NA		182186	207207	192196	212216	204212	135135	149149	157157	142142	170170	163179	179183	191191	202207	213213	210218	226230	235239	233237	233239
F	SC	NA	NA		182186	203207	196196	212212	212212	135139	147149	157157	142142	166170	175175	183187	183195	199214	213213	210218	222230	235235	237237	235235
F	SC	NA	NA		182186	203207	196196	212216	204212	131139	139147	157157	142142	153170	163167	183183	183187	203206	213213	210214	234234	235235	237237	235239
F	SC	NA	NA		182182	203207	192196	212216	212212	135139	139139	157157	142142	170170	167183	179183	183195	203206	213213	210214	226230	235235	237237	237239
F	SC	NA	NA		186186	203207	196196	212212	212212	135139	0	157157	142142	162162	183183	183183	183195	206211	209213	218218	230234	235251	241241	235237
F	SC	NA	NA		182186	207207	196196	212216	212212	135135	137137	157157	142142	170170	167183	179179	183191	198203	213217	210210	230230	239239	237237	235237
F	SC	NA	NA		182186	203207	196196	212212	212216	135139	137149	157161	142142	170170	163183	179179	187195	202206	213213	218218	222226	235235	237237	235235
F	SC	NA	NA		186186	203203	192196	212216	212212	135135	149149	157157	142142	162166	167179	179183	183187	203210	213213	210214	230230	235235	237241	233235
F	SC	NA	NA		186186	203203	196196	216216	212212	131139	139145	157157	142142	157170	163175	179183	183187	203206	209213	210214	226230	235251	237237	235235
F	SC	NA	NA		186186	203203	192192	212216	212212	135139	137147	149157	142142	170170	167175	183183	187191	203205	209213	210218	226230	235243	237237	235239
M	MA	NA	NA		186186	203203	192192	212216	204212	131131	137153	157157	142142	170174	163183	179183	187191	199206	213213	218218	230230	235239	237237	235237
M	PA	NA	NA		182186	203203	196196	212216	212212	139139	137137	157157	142142	170170	163183	183187	171187	206206	213213	214218	222230	235239	237237	235237
M	PA	NA	NA		186186	203207	196196	212212	204204	135139	139141	157157	142142	162170	167183	179183	183187	206211	209217	210214	222226	235239	237237	237239
M	SC	NA	NA		186186	203203	196196	212216	212212	139143	133147	157157	142142	157170	183183	183183	183187	203206	213217	214214	230234	235235	237245	235235
M	SC	NA	NA		186186	203207	192196	216216	212216	131135	139139	157161	142142	170170	163163	179183	187195	211218	209213	210214	222230	235235	237241	235239
M	SC	NA	NA		182186	203203	192192	212216	212212	135139	137141	157157	142142	170170	175183	179179	183183	206206	209217	214214	226230	235239	237237	235235
M	SC	NA	NA		182186	203207	192196	212212	212212	135139	137149	157157	142142	157170	167175	179187	183195	199206	209217	214222	230230	235239	237237	235237
M	SC	NA	NA		182186	203203	196196	212216	212212	135135	139149	157161	142142	170170	167175	179187	183187	202207	213213	218218	230230	235235	237237	235235
M	SC	NA	NA		186186	203207	196196	212212	212212	135139	139147	157157	142142	157157	167183	183183	183183	203207	213217	210218	230230	235239	237237	235235
M	SC	NA	NA		186194	203207	196196	212216	212212	135139	137137	157157	142142	166170	167175	183183	187195	206206	213213	210218	226226	235235	237241	235237
M	SC	NA	NA		186186	203207	192196	212216	212212	139139	137149	157157	142142	166170	167183	179183	191195	198207	209213	210218	230230	235251	237237	235239
M	SC	NA	NA		186186	203203	196196	212216	212212	131131	147149	157157	142142	166166	163167	183183	183187	205207	209213	214218	222234	235235	237241	235235
M	SC	NA	NA		182186	203207	192196	212212	212212	135135	147149	157157	142142	170170	175183	179183	183187	203205	213213	218218	226230	235239	237237	235235
M	SC	NA	NA		182186	203203	192196	212212	204212	139139	149149	157157	142142	161161	175175	179183	179199	206206	213213	214214	226230	235235	237237	235235
M	SC	NA	NA		186186	203207	192196	212216	212212	131135	137147	157157	142142	157170	163183	183183	187191	206206	213217	210214	222230	235247	241241	235237
M	SC	NA	NA		186190	203207	192196	208212	204212	135143	0	157157	142142	170170	167175	183187	187187	206206	209217	218218	230230	239251	237237	235239
M	SC	NA	NA		186190	207207	192196	212212	212212	135139	135137	157157	142142	157170	167183	179183	183187	205218	209213	214214	226230	235235	237237	235237
M	SC	NA	NA		186186	203207	192196	212216	212212	135135	147149	157157	142142	170170	163183	179179	187191	206210	213217	210210	226230	235235	237241	235235
M	SC	NA	NA		186186	203207	196196	212212	212212	135139	149149	157157	142142	170170	175191	179183	187187	206214	213217	210218	230230	235235	237241	235239
M	SC	NA	NA		182186	203207	192196	212212	212212	135135	139149	157157	142142	161170	163183	179179	183187	203219	209213	210218	222230	235235	237237	235239
M	SC	NA	NA		182186	203207	192196	216216	212212	131135	149149	157161	142142	162170	179187	179179	191195	203205	213213	218222	222230	231235	237241	233235
M	SC	NA	NA		182186	203203	192196	212212	212212	135135	145147	157157	142142	161170	163175	179183	183195	205206	213213	210218	222230	231235	237237	235235
M	SC	NA	NA		186186	203203	196196	212212	204212	135135	137137	157157	142142	166174	179183	179179	183195	202206	213217	214214	230234	235239	237237	235235
M	SC	NA	NA		186186	203207	192196	212216	212212	135139	137147	157157	142142	166170	163167	179183	187191	203207	213217	210218	222230	235235	237241	235237
M	SC	NA	NA		186186	203207	196196	212216	212216	139139	133137	157157	142142	170170	175175	179183	183187	198206	213217	210210	230230	239239	241241	235237
M	SC	NA	NA		182186	203203	196196	216216	212212	135139	135139	157157	142142	166170	163175	179183	183183	203206	209213	210214	226226	235243	237237	235239
M	SC	NA	NA		186186	203207	192196	216216	212212	135139	149149	157157	142142	157170	179183	179183	183183	206206	213213	210218	230230	235235	237237	235235
M	SC	NA	NA		186190	203207	196196	216216	212212	135135	139139	157161	142142	157170	175187	179179	187191	206206	213213	210218	230230	235239	241241	235235
M	SC	NA	NA		182186	203203	192192	216216	212212	131135	137137	157161	142142	157162	167187	179183	191199	206207	209213	214218	222226	235235	233241	237239
M	SC	NA	NA		186186	203203	192196	212216	212212	135135	149149	157157	142142	166170	175179	179179	183191	203206	213217	210214	226230	235235	237237	235235
M	SC	NA	NA		186186	203203	192196	212216	212216	135139	137149	157157	142142	153170	175179	179183	183195	203214	209213	210222	222234	235239	237237	235235
M	SC	NA	NA		186186	203203	196196	212216	212212	135135	137137	157157	142142	157157	183183	179179	183191	202207	213213	210214	222234	235251	237237	235235
M	SC	NA	NA		186186	203207	196196	216216	212212	131131	133133	157157	142142	170170	163175	179187	187187	203210	213213	214218	222226	235235	237237	235239
M	PA	NA	NA		182186	203207	192196	208212	204212	135139	137137	157157	142142	161170	167179	179183	183187	202202	213213	214214	226234	235235	237237	235235
M	PA	NA	NA		186186	203207	196196	212212	212212	135139	0	157161	142142	162170	163171	179179	171191	203207	213213	210214	222230	0	237241	239239
M	PA	NA	NA		186186	203207	196196	212220	212212	131131	139149	157157	142142	157170	167171	179179	191195	206207	213213	214214	230230	235239	237237	235239
M	PA	NA	NA		186186	199203	196196	212216	212212	139139	0	157157	142142	162170	163175	179183	183187	205205	209213	214214	226230	235235	233237	235235
M	PA	NA	NA		190194	203203	196196	212212	212212	135135	147147	157157	142142	170170	163175	179179	183187	206206	209213	214218	230234	235235	237237	235237
M	PA	NA	NA		186186	203203	192196	212216	204212	135135	133149	157157	142142	170170	175183	179179	187187	203206	209213	218218	230230	235239	233237	235235
M	PA	NA	NA		182186	203203	192196	216216	212212	135135	139149	157157	142142	170170	183183	179183	183191	206206	209213	218218	230234	235235	237241	233235
M	PA	NA	NA		186186	199203	192192	216216	204212	135139	141141	157157	142142	161170	167175	179179	187199	206211	209209	214214	222230	235235	237237	237239
M	PA	NA	NA		186186	203207	196196	208212	212212	135139	137145	157157	142142	161174	175183	179179	183187	202210	213213	218218	222226	235235	237237	235239
M	PA	NA	NA		186194	203207	192196	212212	212212	131135	135149	157157	142142	162162	175183	179183	187191	203206	213217	214214	230230	235235	237241	235235
M	PA	NA	NA		182186	203207	196196	212212	212212	135135	149149	157157	142142	161170	163175	175179	183191	203205	213213	218218	222230	235239	237237	235235
M	PA	NA	NA		182186	203203	192196	212216	212212	135139	145147	157157	142142	166166	167183	179179	183187	205207	213213	210218	226230	239243	237241	235235
M	PA	NA	NA		186186	203207	196196	216216	204212	135139	133149	157157	142142	170170	167167	179179	187191	206207	209209	206218	222230	235239	237237	235235
M	PA	NA	NA		186186	203207	192192	212212	212212	139139	149149	157157	142142	170170	167167	183183	183191	203206	213213	218218	230230	235239	237241	235235
M	PA	NA	NA		186190	203211	192196	212216	212212	131135	147149	157161	142142	170170	179183	179183	183191	206214	209213	210214	226230	239239	237237	233235
M	PA	NA	NA		182186	203203	196196	212216	204212	131139	149149	157157	142142	161170	163183	179183	187187	205206	213213	210218	222230	235239	237237	235235
M	PA	NA	NA		186186	199203	192196	212216	204212	135135	0	157157	142142	157170	167187	179183	183183	203207	209217	218218	230230	235251	233237	235237
M	PA	NA	NA		186190	203207	196196	212216	212212	135139	133133	157157	142142	161174	175175	183187	183191	203210	213213	214218	230234	235235	237237	235237
M	PA	NA	NA		182186	203207	196196	212212	204216	135139	139139	157157	142142	166170	183183	179183	191191	206206	213213	210210	230230	235251	233237	237239
M	PA	NA	NA		186186	203207	196196	212212	212212	131135	0	157157	142142	153170	175183	179179	183191	206207	209213	210218	226226	235235	237241	235235
M	PA	NA	NA		186194	203203	192196	212212	212212	139139	149149	157157	142142	157170	167175	179183	183183	210211	209213	214218	222234	235235	237241	233235
M	PA	NA	NA		186190	203207	196196	216216	212212	135135	137149	157157	142142	170170	175183	179183	183191	203206	205213	210214	222230	235243	237237	235235
M	PA	NA	NA		186190	203203	192196	212216	204204	131131	137139	157157	142142	157166	163175	183187	191191	207211	213213	210218	230230	235235	237237	237239
M	PA	NA	NA		182186	203203	192196	216216	212212	131135	0	157157	142142	157170	163167	183183	187191	203206	209213	210214	226230	235235	237241	237239
M	PA	NA	NA		182182	207207	192196	216216	204212	139143	137147	157157	142142	170174	167171	179187	187187	203206	209217	214218	226230	235239	233237	235239
M	PA	NA	NA		186194	203207	192196	212212	212212	135139	139139	157157	142142	157170	175179	179183	187191	199205	213213	214214	230230	235239	237237	235239
M	PA	NA	NA		182182	203203	196196	212216	212212	131135	137139	157157	142142	170170	175179	179183	187191	206210	213213	214214	222230	235239	237241	235235
M	PA	NA	NA		182186	203207	192196	212212	204212	135139	137137	157157	142142	157170	175183	179183	183191	205205	209213	214218	226226	235239	237237	235237
M	PA	NA	NA		186186	203203	196196	212212	212212	131139	147147	157157	142142	157170	175179	179179	191191	206210	209213	210214	222226	235239	237241	235235
M	PA	NA	NA		182186	203207	192196	212216	212212	135139	135141	157157	142142	157170	175175	179179	183187	202211	213217	218218	226230	235235	237237	235237
M	PA	NA	NA		186186	203207	196196	212216	212212	139139	139149	157157	142142	170170	179183	183187	183187	206206	213213	214214	230230	235235	237237	235235
M	PA	NA	NA		182186	203207	196196	212212	204212	135139	137137	157157	142142	170170	167183	0	171187	205206	213217	210214	226226	235235	237237	235235
M	PA	NA	NA		186186	203203	192196	212216	212212	139143	139139	157157	142142	162170	175183	179183	183187	207215	213213	210210	230230	231235	237241	239239
M	PA	NA	NA		182186	207207	192196	216216	212212	135139	137137	157157	142142	170170	167167	179187	187191	205211	209217	214218	222226	0	237237	235235
M	PA	NA	NA		186186	203207	196196	212216	212212	135143	137139	157157	142142	165170	163175	0	183191	206210	213213	210214	226226	235243	237237	235237
M	SC	NA	NA		186186	203207	196196	216216	204212	131131	133139	157157	142142	157170	163183	179179	187191	198206	213217	218218	222226	235239	237237	237237
M	SC	NA	NA		186186	203203	192192	212212	204212	139139	0	157157	142142	170170	183187	187187	183191	206206	213217	210218	230234	235239	237237	235235
M	SC	NA	NA		186186	203207	196196	212212	204216	135143	135139	157157	142142	170170	167175	179187	183187	203203	209213	214218	230230	235235	237241	235235
M	SC	NA	NA		186186	203203	192196	212216	212212	139139	145147	157157	142142	170170	167179	183183	183199	205205	209209	210210	230230	235235	233237	235235
M	SC	NA	NA		186186	203203	192196	212216	204212	139139	139147	157157	142142	170170	175183	179183	195195	202206	213217	218218	226234	239247	237237	235239
M	SC	NA	NA		186186	203203	196196	212216	204212	135139	139149	157161	142142	157162	163187	179179	183187	202206	213213	214218	222226	235235	237237	235235
M	SC	NA	NA		186186	203207	192196	212212	212212	135143	137139	157157	142142	162162	175175	179183	187195	203206	209213	218218	230234	235235	237237	235239
M	SC	NA	NA		186186	203207	192192	212216	212212	135139	135145	157157	142142	166170	167175	179183	187187	206207	213213	214218	226230	235235	237237	235235
M	SC	NA	NA		186186	203207	192196	212216	204212	135135	139147	157157	142142	153170	167167	0	191191	202206	213217	210214	230230	235235	237237	235235
M	SC	NA	NA		186186	203207	192192	212216	212212	135135	149149	157157	142142	157170	160175	183183	187195	206206	213213	210218	222230	235235	237237	235235
M	SC	NA	NA		186190	207207	192196	212216	212212	135139	147149	157157	142142	153170	167179	183183	187191	206207	209213	214214	226230	235235	237237	235235
M	SC	NA	NA		186190	203203	196196	212212	212216	135139	137137	157157	142142	157170	167175	179183	187187	205206	217217	214218	226230	235235	237237	235235
M	SC	NA	NA		186190	203207	196196	216216	212216	139139	145149	157161	142142	153170	167175	0	187191	206206	209213	214218	222230	235235	237237	235235
M	SC	NA	NA		186186	203203	192196	208216	212212	131135	137137	157157	142142	166170	163167	179183	187195	203214	213213	214218	230230	235239	237241	235237
M	SC	NA	NA		186186	203207	192196	216216	212212	135139	147149	157157	142142	170170	167183	179183	191199	203206	209213	210214	230234	235235	237241	235235
M	SC	NA	NA		186186	207207	196196	212216	204216	131131	137137	157161	142142	153170	163167	179179	187195	203207	209213	214218	222230	235239	237237	235235
M	SC	NA	NA		186190	203207	192192	212216	212212	131139	135149	157157	142142	162162	167175	183183	183183	206206	209217	210214	230230	235239	237241	233235
M	SC	NA	NA		182182	203203	196196	216216	204212	135135	133133	157161	142142	170170	167167	179179	187191	206206	213217	218218	226230	235235	237237	235239
M	SC	NA	NA		182186	203211	196196	212216	212212	139139	147147	157157	142142	162170	175179	179183	183187	206207	213217	206218	230230	235235	237237	235235
M	SC	NA	NA		186186	203203	196196	212212	212212	131139	147147	157157	142142	165170	167175	179183	191199	206211	213217	210214	230230	235239	237237	235235
M	SC	NA	NA		186186	203203	192196	216216	212212	135135	137149	157157	142142	157161	171183	179179	183191	210214	209213	214214	226230	235235	237241	235235
M	SC	NA	NA		186186	203203	196196	216216	212216	135139	137137	157157	142142	153162	175179	183183	187191	202205	213213	218218	222230	235239	237241	235235
M	SC	NA	NA		182186	203207	196196	216216	204212	135135	133149	157157	142142	157170	163167	183183	191191	202203	209217	210218	222226	235235	237237	235235
M	SC	NA	NA		186186	203207	192196	212212	212212	139139	137147	157157	142142	170170	167183	179179	183191	203203	213213	214218	230230	235239	241241	235237
M	SC	NA	NA		186186	207207	192196	216216	204212	131135	149149	157157	142142	170170	175183	179183	183187	206206	209209	210214	226226	235243	237237	235239
M	SC	NA	NA		186186	203203	192196	212212	212212	131135	139139	157157	142142	170170	167171	179179	183187	206207	209213	210218	226234	235235	237237	239239
M	SC	NA	NA		186186	203207	192192	212212	204212	139139	0	157161	142142	166170	167175	179183	187187	198206	209213	218218	226230	235239	237237	235235
M	SC	NA	NA		186186	203203	196200	216216	212212	131135	147149	157157	142142	157170	167183	179183	183183	206206	213217	214218	222230	235235	237241	235235
M	SC	NA	NA		186186	203203	192196	212216	204204	135139	149149	157157	142142	157166	175183	183187	183183	203206	209209	214218	234234	235235	237237	235235
M	SC	NA	NA		182186	203207	192196	212212	212212	131135	139149	157157	142142	162170	167175	179183	187191	206206	209213	210210	222230	235235	237241	235235
M	SC	NA	NA		186190	203207	196196	216216	212216	139139	145149	157161	142142	153170	167175	179179	187191	206206	209213	214218	222230	235235	237237	235235
M	SC	NA	NA		186186	203207	196196	212212	204212	131135	145145	149157	142142	157170	183183	179183	183183	198210	209217	214218	226226	235235	237241	235235
M	SC	NA	NA		186186	203203	192192	212216	212212	135135	139149	157161	142142	157170	175187	179179	183183	203206	213213	218218	222230	235239	237237	235235
NA	MA	NA	NA		186186	207207	196200	212216	212212	135135	139139	157157	142142	157161	167183	179183	187187	206206	213213	210218	226234	235235	237241	235235
M	SC	NA	58.8		182186	203203	192200	212220	0	127147	133139	157161	138142	158158	176176	171187	191195	218222	201205	214218	222230	239239	237237	235235
NA	MA	NA	59.5		186190	203203	192196	212216	220220	143147	143147	145157	138142	158158	172172	187187	171199	207210	213221	214214	222226	243243	241241	235235
NA	MA	NA	60.9		186202	191203	200204	212220	204204	127131	149151	157157	142142	170174	176176	187187	191195	206206	209213	214214	222226	239239	237237	235239
F	PA	NA	NA		174202	203203	196200	208216	220224	135147	137153	157157	138142	158174	172180	163175	191191	198214	205213	214218	222222	239239	237237	235235
F	SC	NA	NA		186186	203203	200204	216220	224224	139139	133137	157157	142142	178178	168176	163191	191195	198206	201209	210214	230230	239239	225241	235239
F	SC	NA	NA		174186	203203	192192	212220	204234	127143	133135	157157	142142	158174	164176	171171	187195	206206	205209	210218	222226	239239	229237	235237
F	PA	NA	NA		174174	203203	192204	212216	220224	131135	133135	157157	142142	158158	164172	163187	191195	202210	213213	210214	226230	243243	237241	235235
F	PA	NA	NA		174174	203203	200200	220220	216234	123127	133135	157157	142142	170174	176180	175187	191191	206214	205209	214214	230230	0	241241	235235
F	PA	NA	NA		186190	191203	192200	208220	216234	127147	137137	157157	142142	170174	156168	171191	195199	203206	213221	218218	226230	239239	245245	235235
F	PA	NA	NA		182194	203203	200204	212220	204220	127143	133147	157157	142142	158170	176184	171187	171195	202219	201205	214218	230234	239239	241241	235237
F	PA	NA	NA		174182	203203	192192	212220	220220	123127	135135	153157	138142	158166	156176	171187	191199	198210	213213	214214	222222	239239	233237	235235
F	PA	NA	NA		174186	203203	200204	216220	204228	127143	133137	157157	138142	158158	176176	175179	187195	202214	201209	214218	222230	239239	237241	235235
F	PA	NA	NA		186186	203203	196196	212220	204216	127143	135139	157157	142142	158158	172176	163171	191195	210211	201213	214214	222226	239243	241245	235239
F	PA	NA	NA		186186	203203	192192	212220	204220	127131	145149	145157	142142	158158	164176	167179	191191	198206	205209	214214	226234	239239	237241	235235
F	PA	NA	NA		186186	191203	192192	216216	220220	139143	135145	157157	142142	170174	172176	167171	191195	206207	209213	218218	222238	239239	237241	235235
F	PA	NA	NA		174182	191203	196204	208212	220220	127135	133133	157161	138142	158174	176180	179179	195203	210218	205213	210218	222234	239239	245245	235235
F	PA	NA	NA		174174	191203	200204	216220	220220	123127	133137	157157	138142	158170	176176	175187	171191	206214	209221	210214	222238	239239	237237	235235
F	PA	NA	NA		174174	203203	192204	208216	204220	139143	137147	153157	142142	170170	176180	167183	171191	210214	201213	214218	226234	239239	233241	235235
F	PA	NA	NA		186190	203203	192204	212216	224224	135143	133137	153157	138142	158174	176176	171187	191191	202218	201221	214218	222234	239239	229241	239239
F	PA	NA	NA		174174	191203	192200	212220	204220	143143	135153	157157	138142	158170	176176	163187	171195	207214	201213	214214	226226	239239	237237	237239
F	PA	NA	NA		174186	203203	192204	212216	232234	131143	137145	157157	142142	162162	172172	183187	191191	210210	209213	214218	226226	239239	225237	235235
F	PA	NA	NA		174182	203203	192200	208216	220234	131135	133147	157157	138142	158170	159176	163191	191199	214214	205213	218218	218222	239243	237241	235239
F	PA	NA	NA		174174	191203	192204	212212	204220	127135	133133	153157	142142	158158	172176	179183	191195	203214	209209	214218	226234	239239	237241	235235
F	PA	NA	NA		174190	203203	200200	212216	220220	127147	137145	157157	138142	158170	159164	183187	195203	210210	201213	214218	222230	239239	241241	235235
F	PA	NA	NA		174182	191203	192196	208212	204234	143143	133135	153161	142142	162174	172180	175183	171191	198214	205213	218218	222226	239239	237245	235237
F	PA	NA	NA		174190	203203	192196	216216	0	127131	137145	157157	142142	178178	176180	191191	171191	206218	209213	214218	222230	243243	237237	235235
F	PA	NA	NA		174174	191203	192196	216216	0	123131	137149	157157	138142	170170	176176	179187	195199	210210	209213	214214	222226	239239	237241	235235
F	PA	NA	NA		174190	191203	196200	216220	204220	139139	135149	145157	142142	158178	168176	167175	191203	210210	201209	214214	222230	239239	225241	235239
F	PA	NA	NA		186190	203203	192196	216216	204220	135147	137137	157157	138142	158174	176176	179191	191195	206206	209213	214218	222226	239239	237241	235237
F	PA	NA	NA		182186	191203	192200	212220	220224	135135	137139	145157	142142	158170	156176	187187	191195	206218	209209	214218	226238	239239	237237	235239
F	PA	NA	NA		174182	191191	200200	212216	220224	127131	133137	157157	142142	170174	156156	175191	195195	206210	205221	214218	230234	239239	237245	235235
F	PA	NA	NA		174186	203203	200200	220220	220234	123147	137143	157157	142142	170174	172172	163191	171191	206210	213217	214218	230238	239239	233237	235235
F	SC	NA	NA		174194	203203	192192	216216	216216	127139	137137	157157	142142	158158	176180	167175	191191	199218	193201	218218	234234	239239	237241	235235
F	MG	NA	NA		182186	203203	200204	208216	0	127135	145147	145157	138142	158170	176180	179187	191195	210219	213221	214214	222222	239239	241245	235235
M	MA	NA	NA		174190	203203	196204	212216	204216	123127	137147	157157	142142	158170	172176	163183	191195	202206	193213	214214	222222	239243	237237	235235
M	PA	NA	NA		174190	191203	196196	212220	220220	135143	137147	153157	138142	158182	176180	171191	191199	194210	209209	214214	222222	239243	237241	235235
M	PA	NA	NA		182182	203203	192192	208216	212232	127147	133137	157157	142142	170194	176176	167175	191199	210214	209213	214214	226230	239239	241241	235237
M	PA	NA	NA		182190	203203	192196	212216	220228	127131	135147	157157	142142	174178	176176	179191	187199	198210	201221	218218	226234	239239	237241	235235
M	PA	NA	NA		182194	203203	200204	208216	220224	139139	133135	157161	142142	174178	159168	163163	191191	210210	209213	214218	222226	239239	237241	235235
M	SC	NA	NA		186190	203203	192200	220220	220220	123135	135137	145157	142142	158158	176176	167179	195199	206206	221221	206214	226226	239239	237237	235235
M	SC	NA	NA		186190	191207	192204	216216	0	127147	133135	157157	142142	158170	168180	163187	191195	206214	201217	214218	222230	239239	237237	239239
M	SC	NA	NA		174190	203203	192200	212220	0	131131	137147	145157	142142	158158	172176	167183	195199	214214	201201	214214	222238	239239	225237	235239
M	SC	NA	NA		186186	203203	200204	212212	220228	135147	135149	157157	142142	170170	159172	175187	195195	198210	201205	214218	218222	239243	237241	235235
M	PA	NA	NA		174174	203207	192200	216220	204228	131143	133147	157157	142142	158158	172176	175175	191203	206206	209213	214218	226230	239239	225237	235235
M	PA	NA	NA		174182	203203	192192	212212	204220	131131	145147	157161	142142	170174	172176	163175	191195	198198	201201	214218	226230	239243	225237	235237
M	PA	NA	NA		174186	203203	192192	212216	220220	123131	135151	157157	142142	174178	172176	171183	191195	218219	201201	214218	226234	239239	237241	235235
M	PA	NA	NA		190194	203203	192204	208220	216216	123143	137145	157157	142142	158182	168172	163183	191195	206207	201213	214218	226230	239239	237237	235235
M	PA	NA	NA		186190	203203	192200	212216	220220	127139	133149	145157	142142	158174	156159	163187	191203	210210	193201	214218	222230	239243	237245	235239
M	PA	NA	NA		174186	203203	200204	212216	216216	135139	137139	145157	142142	158170	172184	163171	195199	194210	201217	214214	222226	235235	237241	235235
M	PA	NA	NA		186190	203203	204204	216220	216216	127127	135137	157157	142142	158174	168180	171171	171207	187206	209221	214214	226238	239239	229237	235235
M	PA	NA	NA		174182	203203	192200	208212	212212	123147	137137	153157	142142	158194	176176	179191	191195	206207	193221	210214	226226	239239	233245	235235
M	PA	NA	NA		174186	203203	192204	220220	220220	131147	137137	157157	138142	158158	176176	167187	195203	207210	201205	206214	226234	239243	237245	235235
M	PA	NA	NA		186194	203203	192192	212216	220228	131143	133137	157157	142142	174174	176176	179183	195195	207219	213221	214218	230234	239243	233237	235235
M	PA	NA	NA		174190	203203	196200	212216	220220	127131	135145	153157	138142	162178	156176	183187	171191	206210	201201	218218	222222	239239	241241	235235
M	PA	NA	NA		186186	203203	200204	212220	220220	127127	139145	145157	142142	158174	168176	167179	191199	210214	213213	210214	226234	239239	237241	235239
M	PA	NA	NA		174174	203207	192192	208216	220220	123131	133133	145153	142142	158170	156176	171187	171195	206219	209221	214214	226226	239239	241245	235235
M	PA	NA	NA		174174	203203	192192	216220	204220	123127	135147	145157	142142	158194	168176	167183	171191	210218	213217	210214	218226	239239	237237	235235
M	PA	NA	NA		174182	203203	192192	216216	220224	123147	133137	153157	142142	158174	176180	163175	195195	214226	201205	214214	222226	239243	229241	235235
M	PA	NA	NA		186186	203203	192200	208216	204224	123143	133137	145153	138142	158158	172176	163167	187199	210214	201201	214218	226234	239239	237241	235235
M	PA	NA	NA		174186	203203	192200	216220	216220	131143	145149	145153	142142	170190	159180	167183	191203	206214	201201	210214	222234	239239	237237	235239
M	PA	NA	NA		174190	203203	200204	212216	220220	123143	133151	157157	142142	162170	176180	163171	191195	206210	201209	214218	230234	239239	225245	235235
M	PA	NA	NA		174190	191203	200200	212212	212216	123123	133137	153157	142142	158170	176176	171171	171191	206214	209221	214218	222226	239239	237241	235239
M	PA	NA	NA		186186	203203	192192	212220	216224	127127	139145	145161	142142	158158	164176	167175	191195	206210	209209	214214	218234	239239	237241	235235
M	PA	NA	NA		174186	203203	192200	208216	204216	135143	133147	157157	138142	158158	176184	163191	195199	210222	213213	214214	222234	243243	237241	239239
M	PA	NA	NA		174190	191203	196204	208212	204216	123131	145145	153153	138142	158174	176176	179191	199199	202210	201213	214218	222226	239239	237241	235239
M	PA	NA	NA		174194	203203	200204	216220	216220	131143	137147	157157	142142	170170	164184	175179	171195	198210	213221	214218	222222	239243	237237	235237
M	PA	NA	NA		174174	203203	192200	208208	204220	127143	137137	153157	142142	158162	176176	171183	171195	214218	213217	214214	222234	239239	225237	235235
M	PA	NA	NA		186186	203203	192204	216216	204234	123127	133133	157157	142142	170174	180184	175179	195195	206214	213221	214214	222230	239239	237237	235235
M	PA	NA	NA		182190	191191	196204	212216	220224	123135	137147	157161	142142	158178	176180	163187	191191	207218	213213	218218	222226	239239	237237	235237
M	PA	NA	NA		190198	203203	192196	216220	220224	127139	133145	145157	142142	158162	168180	187187	195195	187207	205213	214218	222226	239239	241241	235235
M	PA	NA	NA		174186	203203	200204	212212	216220	123123	135153	157157	142142	158174	172176	175191	171191	202210	205221	210218	222226	239239	237245	235235
M	PA	NA	NA		174182	203203	192196	216220	220220	127143	137147	157157	138142	158170	164184	167171	171191	206214	193217	214214	222226	239239	237241	235235
M	PA	NA	NA		174194	203203	192204	216220	224224	135139	133147	157157	138142	158174	176176	179183	195199	210214	213213	214218	230234	239239	237245	235237
M	PA	NA	NA		174182	203203	196204	216220	220220	143143	137139	145157	138142	158170	168172	175191	191195	194206	201221	214214	222226	239239	237237	235239
M	PA	NA	NA		174194	191203	192196	212212	220220	135147	133135	157157	138142	170170	176176	179179	195195	202206	209221	214214	222226	239239	241241	235235
M	PA	NA	NA		190194	203203	192196	220220	220220	147147	137145	157157	142142	158170	164176	179187	191191	218218	205213	214214	230234	239239	237237	235239
M	PA	NA	NA		186190	203203	192192	212212	216216	127147	143153	153157	138142	170178	176176	175183	191195	194218	205217	214214	226230	239243	237241	235239
M	PA	NA	NA		174186	203203	192196	212216	224228	123131	135137	157157	142142	158174	164172	163179	195207	198206	201209	214218	222222	239239	233241	235235
M	PA	NA	NA		182186	203203	200204	216220	216216	131143	135147	153157	142142	174174	164176	175191	171191	206218	213213	218222	222226	239239	237241	235235
M	PA	NA	NA		182186	203203	192196	216220	220220	127135	133135	157157	142142	158158	176180	175183	187195	206210	209221	214218	222222	235243	237237	235235
M	PA	NA	NA		174182	203203	192196	216220	216220	131139	137145	157157	142142	174178	176176	183187	191199	218222	209209	214214	226230	239239	237237	235239
M	PA	NA	NA		186190	203203	192200	208216	220220	143143	133147	157157	142142	158170	168168	167183	171199	198210	209213	210214	226230	239239	237241	235239
M	PA	NA	NA		174190	203203	196200	212216	204232	123139	135139	157157	142142	158170	176184	179187	191191	207222	201213	218218	230234	239239	237237	235235
M	PA	NA	NA		174186	191203	200200	208212	228234	139143	133149	157157	142142	170178	176180	163187	171191	198215	213213	214214	230234	239239	237241	235239
M	PA	NA	NA		190194	203203	196200	212212	220220	127143	133149	153157	138142	158174	168180	175191	187199	202206	209213	214214	222222	239243	237241	235239
M	PA	NA	NA		182190	203203	192200	216220	220234	135143	137147	157157	142142	158158	164176	163171	195199	206219	213221	214214	226230	239239	237237	237239
M	PA	NA	NA		186186	191203	192196	208216	216220	127127	137139	157157	142142	158170	176180	183187	171191	206214	205213	214214	222226	239243	237241	235239
M	PA	NA	NA		174190	191203	196204	208212	204216	123131	145145	153153	138142	158174	176176	179191	199199	202210	201213	214218	222226	239239	237241	235239
M	PA	NA	NA		174174	191191	192200	208216	224224	123127	137139	157157	142142	158174	156180	167183	191191	202215	205213	210214	222234	239239	237237	235239
M	PA	NA	NA		174174	203203	192192	212216	216232	135139	145147	157157	142142	170174	176176	171171	191199	210214	213213	214214	222222	0	237237	235235
M	PA	NA	NA		174186	191203	192196	220220	212212	127147	137137	145157	142142	158174	164172	183187	195199	206223	205209	214214	226226	239239	237241	235237
M	PA	NA	NA		174186	203203	192196	208220	220220	131143	147147	157157	142142	170170	176184	171175	191203	206214	201217	214218	226230	239239	237241	235235
M	PA	NA	NA		174202	191203	196200	220220	220232	123147	147147	145145	138142	158162	172180	175187	191203	206218	205209	214218	226230	239239	225237	235237
M	PA	NA	NA		186190	203203	196200	216220	220234	123131	137143	153157	142142	158170	156156	179183	191203	218219	213213	214214	222238	239243	233237	235235
M	PA	NA	NA		174194	203203	196200	216220	220220	131143	137139	153157	142142	158158	164176	179179	171195	206206	213217	218218	222230	239239	237237	235239
M	PA	NA	NA		174190	203203	192204	208220	204220	127127	137149	153157	138142	158158	164168	163175	191195	214219	209213	214214	222234	239243	237237	235235
M	PA	NA	NA		174182	203203	196200	216220	216216	127127	133133	153157	142142	158174	176176	163179	187195	210214	201209	218218	222234	243243	237237	235235
M	PA	NA	NA		174190	203203	196200	216220	220220	127127	133137	157157	142142	158178	172180	163183	171191	210222	209217	214214	222226	239243	237241	235235
M	PA	NA	NA		174186	191203	192192	212220	220224	139143	133137	145157	138142	158174	176180	183187	171191	214218	213213	210218	222234	239239	237241	235239
M	PA	NA	NA		174190	203203	200204	212216	220220	123143	133151	157157	142142	162170	176180	163171	191195	206210	201209	214218	230234	239239	225245	235235
M	SC	NA	NA		174190	203203	192196	212216	0	143143	133135	153157	138142	158170	168176	179183	195203	206210	201221	214214	222222	239239	225233	235239
M	SC	NA	NA		174186	191203	196200	220220	220220	123131	133153	153157	142142	170174	159176	179183	191199	210214	201213	214214	222230	239243	237237	235235
M	SC	NA	NA		186186	203203	204204	208216	216216	131135	133137	153157	142142	158174	168176	179179	199199	206210	201205	214218	226230	239243	241241	235235
M	SC	NA	NA		182186	203203	192196	212220	204216	123147	145149	145157	142142	170170	180184	167175	195195	198210	205213	214218	218222	239239	237241	235237
M	SC	NA	NA		182190	203203	196200	216216	216220	123143	137137	145157	138142	158178	0	163187	191195	202206	0	214218	226226	239239	237241	235237
M	SC	NA	NA		174194	203203	196204	216216	216216	139147	133145	157157	138142	162174	156164	179187	191199	198214	213217	214214	226230	239239	241245	235235
NA	PA	NA	NA		174194	203203	192204	216220	224224	135139	133147	157157	138142	158174	176176	179183	195199	210214	213213	214218	230234	239239	237245	235237
NA	PA	NA	NA		174190	203203	192196	208212	228232	123127	135137	157157	138142	158170	176176	171187	187187	198210	205205	210214	226230	239243	237241	235237
M	PA	NA	52.5		186186	203207	196196	212216	212212	135139	139149	157157	142142	158170	175187	179179	183191	206206	213213	214218	222234	235235	241241	235235
F	SC	NA	NA		186190	207207	196196	216220	212212	135135	137149	157157	142142	158174	163175	183183	183195	203214	213213	210214	226234	235239	237237	235237
F	PA	NA	NA		186186	203203	192196	212216	204212	131135	137149	157157	142142	170170	163175	179179	183195	203206	205209	214214	222234	235239	241241	235235
M	SC	NA	NA		186190	203203	192196	212212	204216	131139	137139	157161	142142	153170	163167	179179	183183	206218	209213	214218	222230	231235	237245	237239
M	SC	NA	NA		186194	203203	196196	212216	204212	135135	147149	157157	142142	157158	167175	183183	183183	206210	205213	210214	226230	239243	233237	235235
M	PA	NA	NA		174174	203203	192192	216216	216220	135135	149153	157157	142142	174174	164172	179191	171187	206207	209209	210218	226226	239239	233241	235235
M	PA	NA	NA		186194	203203	196196	212216	216220	123135	135137	145157	142142	166170	176176	179191	195199	202210	213213	214214	226230	235239	241241	235235
